# Supplementary material for: Morphological crypsis within a crustacean species complex is driven by within-species phenotypic diversification
Source: Sci Rep. 2025 Dec 2;15:43020. doi: 10.1038/s41598-025-29270-1 (PMC12675779; doi:10.1038/s41598-025-29270-1)
Supplement: Supplementary file 1 — Supplementary Material 1 [file 41598_2025_29270_MOESM1_ESM.csv]

bl = body length
sp_long = spine length of outer side of spine
sp_short = spine length of inner side of spine
antx_y = number x measurement of number y antenna
gnathx = measurement of number x gnathopod area
egg_num = number of eggs
egg_width = short length of egg
egg_length = long length of egg
site	id	sex	MOTU	bl [mm]	sp1_long [mm]	sp1_short [mm]	sp1_angle	sp1_area [mm�]	sp2_long [mm]	sp2_short [mm]	sp2_angle	sp2_area [mm�]	sp3_long [mm]	sp3_short [mm]	sp3_angle	sp3_area [mm�]	sp4_long [mm]	sp4_short [mm]	sp4_angle	sp4_area [mm�]	sp_count	sp_area_mean [mm�]	gill_area1 [mm�]	gill_area2 [mm�]	gill_area3 [mm�]	gill_area4 [mm�]	gill_area5 [mm�]	gill_area6 [mm�]	gill_mean	gill_area_sum [mm�]	ant1_1 [mm]	ant1_2 [mm]	ant1_mean [mm]	ant2_1 [mm]	ant2_2 [mm]	ant2_mean [mm]	gnath1_area [mm�]	gnath2_area [mm�]	egg_num	egg_stage	egg_length [mm]	egg_width [mm]	egg_volume [mm�]
1	Cr-01-06	m	C	10.093	NA	NA	NA	NA	1.027	0.304	31.728	0.082	1.092	0.292	29.897	0.079	1.211	0.276	35.272	0.097	3	0.086	1.074	1.062	0.918	0.877	0.61	0.314	0.809	4.855	4.966	4.652	4.809	2.588	2.308	2.448	0.255	0.254	NA	NA	NA	NA	NA
1	Cr-01-07	m	C	13.623	1.248	0.097	33.69	0.034	1.56	0.352	35.056	0.158	1.683	0.397	31.845	0.176	1.538	0.28	42.043	0.144	4	0.128	1.966	1.859	1.804	1.571	1.232	0.592	1.504	9.024	6.601	6.154	6.378	4.252	2.921	3.587	0.61	0.565	NA	NA	NA	NA	NA
1	Cr-01-13	m	C	10.702	NA	NA	NA	NA	1.265	0.303	30.541	0.097	1.265	0.359	24.991	0.096	1.199	0.281	30.445	0.085	3	0.093	1.263	1.104	0.9	0.897	0.677	0.382	0.871	5.223	5.377	5.095	5.236	3.175	3.11	3.143	0.361	0.349	NA	NA	NA	NA	NA
1	Cr-01-14	m	C	12.957	NA	NA	NA	NA	1.187	0.309	31.406	0.096	1.459	0.288	28.344	0.1	1.477	0.316	32.847	0.127	3	0.107	1.937	1.854	1.747	1.662	1.217	0.553	1.495	8.97	6.178	4.985	5.582	3.968	2.791	3.38	0.604	0.496	NA	NA	NA	NA	NA
1	Cr-01-15	m	C	11.124	NA	NA	NA	NA	1.497	0.298	32.983	0.121	1.626	0.45	30.09	0.183	1.57	0.392	39.102	0.194	3	0.166	2.737	2.649	2.632	2.585	1.942	0.756	2.217	13.301	7.046	5.423	6.235	5.102	4.953	5.028	0.704	0.636	NA	NA	NA	NA	NA
1	Cr-01-16	m	C	10.815	0.891	0.085	19.355	0.013	1.171	0.306	30.519	0.091	1.151	0.328	32.223	0.101	1.193	0.242	36.25	0.085	4	0.072	1.462	1.44	1.393	1.351	1.043	0.462	1.192	7.151	5.454	5.369	5.412	3.533	3.322	3.428	0.408	0.382	NA	NA	NA	NA	NA
1	Cr-01-17	m	C	12.372	NA	NA	NA	NA	1.28	0.274	24.022	0.071	1.433	0.31	24.086	0.091	1.495	0.324	25.786	0.105	3	0.089	1.653	1.637	1.551	1.496	1.075	0.465	1.313	7.877	6.021	5.062	5.542	3.207	3.153	3.18	0.421	0.375	NA	NA	NA	NA	NA
1	Cr-01-18	m	C	12.187	0.98	0.103	16.912	0.015	1.293	0.251	27.445	0.075	1.388	0.311	28.781	0.104	1.404	0.266	26.61	0.084	4	0.069	1.654	1.501	1.493	1.479	1.121	0.422	1.278	7.67	5.971	5.815	5.893	3.607	3.227	3.417	0.404	0.4	NA	NA	NA	NA	NA
1	Cr-01-20	m	C	11.544	NA	NA	NA	NA	1.539	0.32	36.455	0.146	1.699	0.325	38.545	0.172	1.68	0.323	39.731	0.173	3	0.164	2.175	1.976	1.911	1.859	1.368	0.637	1.654	9.926	7.025	5.857	6.441	4.445	4.047	4.246	0.601	0.644	NA	NA	NA	NA	NA
1	Cr-01-23	m	C	13.245	1.227	0.145	20.884	0.032	1.534	0.294	31.735	0.119	1.501	0.355	30.464	0.135	1.677	0.383	32.686	0.173	4	0.115	1.763	1.711	1.548	1.326	1.196	0.529	1.346	8.073	5.786	3.898	4.842	3.537	3.278	3.408	0.416	0.37	NA	NA	NA	NA	NA
1	Cr-01-24	m	C	9.053	NA	NA	NA	NA	0.949	0.211	30.894	0.051	0.807	0.104	68.261	0.039	1.011	0.223	42.075	0.076	3	0.055	0.944	0.921	0.863	0.82	0.535	0.267	0.725	4.35	4.619	4.587	4.603	2.328	2.309	2.319	0.213	0.195	NA	NA	NA	NA	NA
1	Cr-01-25	m	C	10.253	NA	NA	NA	NA	1.146	0.264	29.66	0.075	1.112	0.305	31.341	0.088	1.21	0.262	33.189	0.087	3	0.083	1.338	1.157	1.131	1.128	0.751	0.337	0.974	5.842	5.552	4.945	5.249	2.88	2.829	2.855	0.298	0.276	NA	NA	NA	NA	NA
1	Cr-01-26	m	C	16.471	1.287	0.06	31.093	0.02	1.702	0.348	33.643	0.164	2.087	0.395	32.478	0.221	1.989	0.38	40.949	0.248	4	0.163	2.818	2.247	2.22	2.195	1.544	0.752	1.963	11.776	7.758	6.427	7.093	5.141	5.07	5.106	0.768	0.714	NA	NA	NA	NA	NA
1	Cr-01-28	m	C	7.033	NA	NA	NA	NA	0.757	0.111	25.258	0.018	0.813	0.14	31.186	0.029	0.83	0.138	31.573	0.03	3	0.026	0.412	0.392	0.362	0.356	0.246	0.085	0.309	1.853	2.998	2.931	2.965	1.425	1.379	1.402	0.083	0.073	NA	NA	NA	NA	NA
1	Cr-01-30	m	C	14.022	NA	NA	NA	NA	1.439	0.28	25.081	0.085	1.675	0.417	26.067	0.153	1.766	0.367	37.03	0.195	3	0.145	1.948	1.889	1.798	1.74	1.364	0.616	1.559	9.355	6.771	6.723	6.747	4.134	4.025	4.08	0.603	0.537	NA	NA	NA	NA	NA
1	Cr-01-31	m	C	14.561	1.128	0.08	33.141	0.025	1.534	0.317	40.016	0.156	1.721	0.384	30.945	0.17	1.862	0.337	36.22	0.185	4	0.134	3.541	2.41	2.314	1.887	1.745	0.712	2.102	12.609	7.428	7.219	7.324	4.434	4.378	4.406	0.754	0.687	NA	NA	NA	NA	NA
1	Cr-01-32	m	C	13.06	NA	NA	NA	NA	1.412	0.305	28.321	0.102	1.56	0.349	26.817	0.123	1.599	0.334	23.882	0.108	3	0.111	1.81	1.733	1.609	1.529	1.037	0.475	1.366	8.193	5.95	5.778	5.864	4.083	NA	4.083	0.523	0.47	NA	NA	NA	NA	NA
1	Cr-01-33	m	C	9.346	NA	NA	NA	NA	1.063	0.312	32.828	0.09	1.24	0.35	36.226	0.128	1.219	0.248	55.076	0.124	3	0.114	1.919	1.937	1.527	1.435	1.273	0.558	1.442	8.649	5.388	4.446	4.917	3.501	NA	3.501	0.587	0.542	NA	NA	NA	NA	NA
1	Cr-01-35	m	C	14.252	1.096	0.133	45.141	0.052	1.603	0.395	35.414	0.183	1.76	0.522	27.719	0.214	1.822	0.434	39.854	0.253	4	0.176	2.156	2.151	2.012	1.902	1.378	0.641	1.707	10.24	7.072	7.003	7.038	4.337	3.807	4.072	0.661	0.605	NA	NA	NA	NA	NA
1	Cr-01-37	m	C	8.728	NA	NA	NA	NA	0.902	0.185	29.407	0.041	0.96	0.195	39.494	0.06	0.983	0.177	49.122	0.066	3	0.055	0.721	0.717	0.669	0.573	0.478	0.212	0.562	3.37	3.618	NA	3.618	1.579	1.528	1.554	0.122	0.099	NA	NA	NA	NA	NA
2	Cr-02-03	m	C	8.875	NA	NA	NA	NA	0.964	0.254	38.927	0.077	1.148	0.278	33.927	0.089	1.286	0.29	41.469	0.123	3	0.096	0.607	0.527	0.531	0.509	0.377	0.19	0.457	2.741	4.444	4.144	4.294	2.194	1.885	2.04	0.178	0.171	NA	NA	NA	NA	NA
2	Cr-02-05	m	C	19.768	1.633	0.279	36.832	0.137	2.198	0.476	34.559	0.297	2.203	0.522	32.039	0.305	2.453	0.567	44.092	0.484	4	0.306	2.79	2.697	2.594	2.572	1.822	0.71	2.198	13.185	6.719	6.306	6.513	4.923	3.76	4.342	0.752	0.694	NA	NA	NA	NA	NA
2	Cr-02-08	m	C	20.251	1.884	0.274	20.631	0.091	2.025	0.512	30.603	0.264	2.41	0.606	36.533	0.435	2.554	0.621	39.687	0.506	4	0.324	3.581	3.368	3.32	3.052	2.467	0.917	2.784	16.705	9.095	8.684	8.89	5.534	5.122	5.328	0.731	0.772	NA	NA	NA	NA	NA
2	Cr-02-16	m	C	13.001	1.094	0.147	33.566	0.044	1.361	0.351	28.447	0.114	1.288	0.739	44.447	0.333	1.9	0.798	52.575	0.602	4	0.273	1.076	1.024	0.984	0.898	0.897	0.465	0.891	5.344	6.519	5.272	5.896	4.363	2.946	3.655	0.624	0.523	NA	NA	NA	NA	NA
2	Cr-02-24	m	C	16.529	1.471	0.236	38.898	0.109	1.789	0.56	34.623	0.285	NA	NA	NA	NA	1.941	0.349	81.252	0.335	3	0.243	2.426	2.374	2.32	2.124	1.584	0.761	1.932	11.589	8.231	7.804	8.018	4.452	3.805	4.129	0.514	0.495	NA	NA	NA	NA	NA
2	Cr-02-26	m	C	10.823	NA	NA	NA	NA	1.022	0.299	29.734	0.076	1.201	0.375	26.503	0.1	1.329	0.362	35.311	0.139	3	0.105	1.329	1.233	1.188	1.084	0.871	0.371	1.013	6.076	4.88	3.502	4.191	3.236	3.064	3.15	0.429	0.416	NA	NA	NA	NA	NA
2	Cr-02-29	m	C	16.233	1.437	0.236	23.281	0.067	1.757	0.535	34.557	0.267	1.844	0.6	38.038	0.341	1.906	0.606	41.648	0.384	4	0.265	2.122	2.007	1.739	1.722	1.626	0.673	1.648	9.889	4.857	3.611	4.234	4.253	4.239	4.246	0.583	0.542	NA	NA	NA	NA	NA
2	Cr-02-32	m	C	18.679	1.666	0.211	42.77	0.119	2.067	0.497	43.289	0.352	2.02	0.739	32.423	0.4	2.27	0.647	44.943	0.519	4	0.348	3.24	3.058	2.976	2.641	2.141	0.926	2.497	14.982	8.54	8.177	8.359	5.501	5.431	5.466	0.801	0.769	NA	NA	NA	NA	NA
2	Cr-02-37	m	C	14.017	1.151	0.183	28.555	0.05	1.456	0.314	40.911	0.15	1.833	0.475	29.653	0.215	1.854	0.541	35.09	0.288	4	0.176	1.719	1.651	1.638	1.377	1.067	0.457	1.318	7.909	7.295	7.092	7.194	4.737	4.706	4.722	0.64	0.591	NA	NA	NA	NA	NA
2	Cr-02-43	m	C	6.692	NA	NA	NA	NA	0.646	0.164	32.134	0.028	0.647	0.172	34.457	0.031	0.824	0.186	26.492	0.034	3	0.031	0.396	0.382	0.331	0.331	0.226	0.082	0.291	1.748	2.838	2.621	2.73	1.545	1.534	1.54	0.089	0.072	NA	NA	NA	NA	NA
2	Cr-02-49	m	C	6.893	NA	NA	NA	NA	0.699	0.19	29.398	0.033	0.744	0.222	26.343	0.037	0.814	0.232	37.059	0.057	3	0.042	0.478	0.451	0.448	0.345	0.267	0.129	0.353	2.118	3.3	3.171	3.236	1.845	1.668	1.757	0.115	0.095	NA	NA	NA	NA	NA
2	Cr-02-50	m	C	8.07	0.753	0.141	22.473	0.02	0.879	0.252	24.596	0.046	0.882	0.279	30.965	0.063	0.912	0.275	38.138	0.077	4	0.052	0.773	0.716	0.682	0.641	0.507	0.221	0.59	3.54	3.511	3.492	3.502	2.311	2.261	2.286	0.213	0.21	NA	NA	NA	NA	NA
2	Cr-02-51	m	C	7.329	NA	NA	NA	NA	0.817	0.218	26.324	0.039	0.965	0.314	24.239	0.062	0.868	0.236	30.57	0.052	3	0.051	0.574	0.55	0.48	0.465	0.32	0.142	0.422	2.531	2.097	1.986	2.042	0.506	0.491	0.499	0.151	0.1	NA	NA	NA	NA	NA
2	Cr-02-53	m	C	8.155	0.799	0.166	14.685	0.017	0.972	0.302	26.324	0.065	1.018	0.356	22.31	0.069	1.052	0.352	35.538	0.108	4	0.065	0.863	0.861	0.745	0.657	0.515	0.204	0.641	3.845	4.283	4.185	4.234	0.867	0.788	0.828	0.222	0.212	NA	NA	NA	NA	NA
2	Cr-02-54	m	C	7.769	NA	NA	NA	NA	0.908	0.245	23.357	0.044	0.856	0.261	20.218	0.039	0.906	0.231	35.428	0.061	3	0.048	0.777	0.754	0.694	0.628	0.429	0.182	0.577	3.464	4.072	3.886	3.979	1.981	0.964	1.473	0.169	0.143	NA	NA	NA	NA	NA
3	Cr-03-02	m	C	11.047	0.95	0.13	45.653	0.044	1.07	0.274	32.341	0.078	1.433	0.39	34.047	0.156	1.412	0.401	42.85	0.192	4	0.118	1.246	1.22	1.141	1.05	0.794	0.708	1.027	6.16	5.357	5.428	5.393	2.948	NA	2.948	0.365	0.365	NA	NA	NA	NA	NA
3	Cr-03-03	m	C	15.072	1.289	0.241	52.162	0.123	1.453	0.443	49.9	0.246	1.63	0.557	44.591	0.319	1.644	0.416	46.429	0.248	4	0.234	2.498	2.467	2.408	2.225	1.971	1.936	2.251	13.505	6.444	5.937	6.191	3.42	3.31	3.365	0.327	0.296	NA	NA	NA	NA	NA
3	Cr-03-04	m	C	7.4	0.76	0.08	36.665	0.018	0.815	0.212	37.535	0.053	0.981	0.229	33.831	0.063	0.993	0.204	48.498	0.076	4	0.052	0.46	0.436	0.398	0.388	0.244	0.118	0.341	2.044	3.064	NA	3.064	1.594	NA	1.594	0.103	0.092	NA	NA	NA	NA	NA
3	Cr-03-05	m	C	12.061	0.901	0.131	42.063	0.04	1.207	0.286	36.707	0.103	1.355	0.356	39.463	0.153	1.481	0.348	42.902	0.175	4	0.118	0.988	0.959	0.934	0.926	0.757	0.323	0.815	4.887	4.462	4.328	4.395	2.965	2.845	2.905	0.341	0.323	NA	NA	NA	NA	NA
3	Cr-03-08	m	C	9.72	0.86	0.15	39.566	0.041	1.105	0.369	31.472	0.106	1.152	0.381	36.822	0.132	1.123	0.41	43.33	0.158	4	0.109	0.939	0.933	0.921	0.85	0.673	0.618	0.822	4.934	5.196	5.25	5.223	3.025	3.007	3.016	0.33	0.283	NA	NA	NA	NA	NA
3	Cr-03-15	m	C	10.79	0.94	0.14	36.479	0.039	1.12	0.307	37.931	0.106	1.408	0.363	46.1	0.184	1.375	0.321	56.148	0.183	4	0.128	0.963	0.937	0.931	0.904	0.789	0.344	0.811	4.867	4.793	NA	4.793	2.717	NA	2.717	0.304	0.332	NA	NA	NA	NA	NA
3	Cr-03-16	m	C	10.585	0.98	0.15	25.696	0.032	1.186	0.282	34.471	0.095	1.279	0.331	35.599	0.123	1.366	0.31	41.959	0.141	4	0.098	0.906	0.879	0.835	0.669	0.579	0.328	0.7	4.197	4.528	3.468	3.998	2.665	2.726	2.695	0.264	0.224	NA	NA	NA	NA	NA
3	Cr-03-19	m	C	8.074	0.75	0.11	36.685	0.025	0.873	0.242	35.347	0.061	0.911	0.27	38.245	0.076	0.894	0.228	55.883	0.084	4	0.062	0.481	0.476	0.469	0.434	0.342	0.311	0.419	2.514	3.606	3.143	3.374	1.909	1.866	1.887	0.138	0.135	NA	NA	NA	NA	NA
3	Cr-03-25	m	C	9.519	0.77	0.12	51.666	0.036	1.104	0.268	35.164	0.085	1.244	0.289	40.353	0.117	1.246	0.288	42.786	0.122	4	0.09	0.843	0.745	0.743	0.695	0.669	0.674	0.728	4.369	4.476	4.637	4.556	2.473	NA	2.473	0.247	0.234	NA	NA	NA	NA	NA
3	Cr-03-28	m	C	10.852	0.86	0.15	53.548	0.052	1.113	0.245	42.444	0.092	1.434	0.379	34.279	0.153	1.42	0.391	45.24	0.197	4	0.123	1.09	0.963	0.954	0.865	0.666	0.193	0.789	4.731	5.249	NA	5.249	2.862	NA	2.862	0.322	0.306	NA	NA	NA	NA	NA
3	Cr-03-32	m	C	6.354	0.46	0.07	47.968	0.012	0.609	0.127	39.522	0.025	0.782	0.187	41.378	0.048	0.828	0.177	41.506	0.048	4	0.033	0.308	0.306	0.264	0.216	0.187	0.093	0.229	1.374	2.622	2.539	2.581	1.286	1.254	1.27	0.076	0.069	NA	NA	NA	NA	NA
3	Cr-03-34	m	C	7.757	0.69	0.12	43.495	0.028	0.939	0.252	33.7	0.066	1.033	0.293	35.361	0.088	1.01	0.303	48.511	0.115	4	0.074	0.625	0.623	0.586	0.586	0.397	0.195	0.502	3.012	3.672	3.456	3.564	2.006	1.971	1.988	0.151	0.129	NA	NA	NA	NA	NA
3	Cr-03-35	m	C	5.902	0.48	0.07	34.296	0.009	0.577	0.145	36.509	0.025	0.698	0.191	35.264	0.038	0.736	0.144	47.105	0.039	4	0.028	0.284	0.263	0.255	0.235	0.215	0.171	0.237	1.422	2.991	2.966	2.978	1.427	1.377	1.402	0.06	0.049	NA	NA	NA	NA	NA
3	Cr-03-36	m	C	11.875	1.048	0.192	41.29	0.066	1.367	0.408	24.518	0.116	1.594	0.437	26.692	0.156	1.542	0.43	38.832	0.208	4	0.137	1.287	1.187	1.215	1.085	0.857	0.435	1.011	6.067	5.103	5.008	5.055	3.166	2.482	2.824	0.436	0.39	NA	NA	NA	NA	NA
3	Cr-03-38	m	C	14.315	1.37	0.25	45.698	0.123	1.591	0.413	28.389	0.156	1.53	0.515	31.981	0.209	1.628	0.52	45.028	0.299	4	0.197	2.39	2.39	2.276	2.189	2.12	1.61	2.163	12.976	6.962	6.763	6.863	4.924	4.884	4.904	0.777	0.74	NA	NA	NA	NA	NA
3	Cr-03-39	m	C	11.609	0.85	0.16	38.17	0.042	1.17	0.3	31.162	0.091	1.516	0.342	32.987	0.141	1.413	0.309	52.593	0.173	4	0.112	1.199	1.17	1.156	0.828	0.78	0.421	0.926	5.554	5.364	5.353	5.359	3.229	2.995	3.112	0.391	0.376	NA	NA	NA	NA	NA
3	Cr-03-41	m	C	10.321	0.9	0.14	41.032	0.041	1.116	0.3	32.869	0.091	1.306	0.356	31.972	0.123	1.309	0.317	41.32	0.137	4	0.098	0.918	0.884	0.882	0.836	0.798	0.575	0.815	4.893	4.745	4.711	4.728	2.985	2.942	2.964	0.356	0.36	NA	NA	NA	NA	NA
3	Cr-03-47	m	C	10.859	0.847	0.161	30.366	0.034	1.032	0.322	36.225	0.098	1.358	0.322	40.373	0.142	1.31	0.268	52.995	0.14	4	0.104	1.071	0.924	0.869	0.661	0.633	0.326	0.747	4.484	4.685	4.509	4.597	2.836	2.75	2.793	0.272	0.27	NA	NA	NA	NA	NA
3	Cr-03-48	m	C	10.434	0.956	0.164	40.605	0.051	1.179	0.378	30.3	0.112	1.334	0.412	29.44	0.135	1.299	0.435	45.392	0.201	4	0.125	1.044	0.997	0.932	0.888	0.719	0.372	0.825	4.952	5.443	4.978	5.211	3.014	NA	3.014	0.398	0.396	NA	NA	NA	NA	NA
3	Cr-03-49	m	C	10.914	0.902	0.095	26.342	0.019	1.037	0.241	37.348	0.076	1.323	0.367	25.199	0.103	1.363	0.356	40.455	0.158	4	0.089	1.02	0.988	0.913	0.834	0.688	0.301	0.791	4.744	4.717	4.644	4.68	2.95	2.897	2.923	0.346	0.319	NA	NA	NA	NA	NA
4	Cr-04-02	m	C	5.198	0.478	0.094	22.575	0.009	0.665	0.184	25.684	0.026	0.554	0.118	50.916	0.025	0.621	0.151	35.832	0.027	4	0.022	0.249	0.24	0.231	0.219	0.144	0.07	0.192	1.154	2.031	1.952	1.992	1.386	1.282	1.334	0.056	0.059	NA	NA	NA	NA	NA
4	Cr-04-03	m	C	11.658	0.997	0.211	38.544	0.066	1.295	0.402	32.757	0.141	1.437	0.469	35.068	0.194	1.455	0.478	47.295	0.256	4	0.164	1.166	1.083	1.075	0.952	0.722	0.377	0.896	5.375	5.815	5.807	5.811	3.383	3.264	3.324	0.481	0.449	NA	NA	NA	NA	NA
4	Cr-04-05	m	C	14.098	1.246	0.159	51.898	0.078	1.726	0.461	25.337	0.17	1.658	0.454	27.436	0.173	1.744	0.526	32.834	0.249	4	0.168	2.065	2.061	1.976	1.877	1.535	0.759	1.712	10.272	6.155	NA	6.155	4.912	4.631	4.771	0.755	0.664	NA	NA	NA	NA	NA
4	Cr-04-08	m	C	9.186	0.774	0.109	54.926	0.034	1.059	0.306	36.542	0.097	1.164	0.296	44.124	0.12	1.043	0.328	51.512	0.134	4	0.096	0.719	0.705	0.697	0.689	0.652	0.378	0.64	3.841	4.318	4.233	4.276	2.269	2.193	2.231	0.224	0.207	NA	NA	NA	NA	NA
4	Cr-04-10	m	C	8.744	0.906	0.15	47.398	0.05	1.122	0.407	26.273	0.101	1.103	0.416	27.084	0.105	0.954	0.296	42.203	0.095	4	0.088	0.75	0.722	0.706	0.696	0.661	0.261	0.633	3.796	4.708	4.647	4.677	2.449	2.124	2.287	0.24	0.212	NA	NA	NA	NA	NA
4	Cr-04-11	m	C	9.25	0.789	0.11	37.008	0.026	1.008	0.316	29.459	0.078	1.048	0.357	28.059	0.088	1.073	0.392	28.059	0.099	4	0.073	0.909	0.864	0.86	0.791	0.751	0.605	0.796	4.779	5.376	4.525	4.95	2.955	2.772	2.864	0.313	0.306	NA	NA	NA	NA	NA
4	Cr-04-15	m	C	14.699	1.329	0.195	38.162	0.08	1.551	0.397	26.506	0.138	1.797	0.545	28.354	0.232	1.724	0.468	36.692	0.241	4	0.173	2.266	2.259	1.733	1.688	1.621	0.886	1.742	10.453	6.695	5.567	6.131	4.313	3.399	3.856	0.759	0.653	NA	NA	NA	NA	NA
4	Cr-04-17	m	C	8.93	0.785	0.119	46.214	0.034	0.984	0.273	46.288	0.097	1.026	0.273	37.69	0.086	1.058	0.315	48.013	0.124	4	0.085	0.659	0.613	0.597	0.612	0.428	0.21	0.52	3.119	4.524	4.437	4.481	2.336	2.297	2.316	0.186	0.167	NA	NA	NA	NA	NA
4	Cr-04-19	m	C	7.795	0.743	0.117	46.751	0.032	0.862	0.216	30.328	0.047	0.96	0.245	36.44	0.07	0.969	0.241	41.728	0.078	4	0.057	0.53	0.532	0.482	0.503	0.374	0.186	0.435	2.608	3.88	NA	3.88	1.905	1.652	1.778	0.134	0.128	NA	NA	NA	NA	NA
4	Cr-04-24	m	C	7.36	NA	NA	NA	NA	0.618	0.225	31.264	0.036	0.767	0.263	31.95	0.053	0.748	0.276	39.907	0.066	3	0.052	0.432	0.423	0.394	0.286	0.281	0.139	0.326	1.955	3.292	NA	3.292	1.889	1.882	1.886	0.115	0.095	NA	NA	NA	NA	NA
4	Cr-04-25	m	C	5.394	NA	NA	NA	NA	0.585	0.185	26.876	0.024	0.636	0.156	31.461	0.026	0.628	0.217	39.927	0.044	3	0.031	0.313	0.302	0.297	0.294	0.276	0.085	0.261	1.567	2.989	2.989	2.989	NA	NA	NA	0.079	0.076	NA	NA	NA	NA	NA
4	Cr-04-26	m	C	7.82	0.691	0.078	16.986	0.008	0.896	0.204	23.95	0.037	0.807	0.223	25.76	0.039	0.842	0.235	38.669	0.062	4	0.036	0.487	0.393	0.384	0.356	0.303	0.187	0.352	2.11	3.514	3.153	3.334	1.674	1.653	1.664	0.092	0.076	NA	NA	NA	NA	NA
4	Cr-04-29	m	C	6.539	0.648	0.078	26.053	0.011	0.719	0.173	40.345	0.04	0.855	0.227	28.031	0.046	0.917	0.215	42.034	0.066	4	0.041	0.36	0.356	0.332	0.309	0.302	0.225	0.314	1.882	3.089	2.545	2.817	1.482	1.455	1.468	0.073	0.067	NA	NA	NA	NA	NA
4	Cr-04-31	m	C	7.753	0.691	0.111	26.633	0.017	0.854	0.262	26.686	0.05	0.879	0.289	25.416	0.055	0.835	0.27	32.772	0.061	4	0.046	0.573	0.524	0.521	0.358	0.354	0.15	0.413	2.48	3.994	NA	3.994	2.026	1.954	1.99	0.15	0.116	NA	NA	NA	NA	NA
4	Cr-04-32	m	C	10.676	0.935	0.226	39.605	0.067	1.178	0.408	35.07	0.138	1.294	0.414	41.233	0.176	1.246	0.393	48.366	0.183	4	0.141	1.179	1.128	1.046	0.937	0.819	0.375	0.914	5.483	5.471	5.462	5.466	3.256	3.243	3.25	0.393	0.359	NA	NA	NA	NA	NA
4	Cr-04-35	m	C	14.819	1.169	0.153	22.624	0.034	1.717	0.412	24.51	0.147	1.863	0.479	25.357	0.191	1.803	0.427	39.649	0.245	4	0.154	1.459	1.457	1.415	1.342	1.073	0.493	1.207	7.239	6.38	6.357	6.369	4.102	3.881	3.991	0.547	0.494	NA	NA	NA	NA	NA
4	Cr-04-38	m	C	14.043	1.265	0.159	48.558	0.075	1.518	0.405	37.263	0.186	1.649	0.488	24.116	0.164	1.593	0.45	37.622	0.219	4	0.161	1.885	1.745	1.63	1.523	1.244	0.677	1.451	8.704	NA	NA	NA	2.882	2.84	2.861	0.65	0.54	NA	NA	NA	NA	NA
4	Cr-04-39	m	C	11.352	1.005	0.123	26.301	0.027	1.227	0.366	29.677	0.111	1.396	0.424	26.627	0.133	1.457	0.416	35.022	0.174	4	0.111	1.25	1.193	1.167	1.063	0.911	0.394	0.996	5.978	5.726	5.038	5.382	3.609	3.57	3.589	0.436	0.378	NA	NA	NA	NA	NA
4	Cr-04-41	m	C	10.42	0.87	0.132	41.196	0.038	1.116	0.255	35.395	0.082	1.12	0.181	26.49	0.045	1.198	0.285	53.864	0.138	4	0.076	0.867	0.826	0.801	0.738	0.633	0.305	0.695	4.17	5.129	5.096	5.112	3.019	2.808	2.913	0.349	0.322	NA	NA	NA	NA	NA
4	Cr-04-42	m	C	10.933	0.93	0.124	43.136	0.039	1.195	0.337	31.133	0.104	1.2	0.393	27.817	0.11	1.186	0.408	39.239	0.153	4	0.102	1.11	1.087	1.027	0.791	0.651	0.45	0.853	5.116	5.794	5.743	5.769	3.608	3.33	3.469	0.394	0.359	NA	NA	NA	NA	NA
5	Cr-05-04	m	C	13.495	1.14	0.111	29.32	0.031	1.431	0.341	27.302	0.112	1.303	0.364	29.319	0.116	1.583	0.285	52.824	0.18	4	0.11	1.617	1.55	1.46	1.414	1.023	0.474	1.257	7.539	6.266	6.161	6.213	3.719	3.354	3.536	0.559	0.505	NA	NA	NA	NA	NA
5	Cr-05-07	m	C	13.265	1.141	0.066	27.598	0.017	1.433	0.368	26.167	0.116	1.727	0.411	20.775	0.126	1.702	0.427	28.574	0.174	4	0.108	1.616	1.609	1.454	1.327	1.049	0.404	1.243	7.459	6.395	6.107	6.251	3.704	NA	3.704	0.492	0.448	NA	NA	NA	NA	NA
5	Cr-05-08	m	C	7.585	NA	NA	NA	NA	0.849	0.16	24.931	0.029	0.791	0.182	29.33	0.035	0.793	0.152	33.082	0.033	3	0.032	0.47	0.457	0.407	0.393	0.372	0.283	0.397	2.381	3.486	3.423	3.454	1.852	1.777	1.814	0.103	0.097	NA	NA	NA	NA	NA
5	Cr-05-09	m	C	13.024	NA	NA	NA	NA	1.287	0.367	32.046	0.125	1.533	0.432	26.277	0.147	1.543	0.395	25.538	0.131	3	0.134	1.697	1.605	1.488	1.352	1.175	0.519	1.306	7.835	6.846	NA	6.846	3.826	3.64	3.733	0.619	0.544	NA	NA	NA	NA	NA
5	Cr-05-12	m	C	12.451	1.217	0.111	17.129	0.02	1.253	0.4	23.24	0.099	1.328	0.428	21.086	0.102	1.422	0.417	28.633	0.142	4	0.091	1.393	1.294	1.287	1.247	0.921	0.457	1.1	6.6	5.47	5.416	5.443	3.181	3.118	3.149	0.391	0.389	NA	NA	NA	NA	NA
5	Cr-05-15	m	C	14.166	1.215	0.152	26.968	0.042	1.541	0.428	30.079	0.165	1.584	0.431	34.648	0.194	1.822	0.53	38.902	0.303	4	0.176	1.63	1.571	1.406	1.087	0.976	0.497	1.194	7.166	6.514	6.37	6.442	3.521	3.255	3.388	0.558	0.51	NA	NA	NA	NA	NA
5	Cr-05-17	m	C	12.569	NA	NA	NA	NA	1.261	0.295	30.81	0.095	1.349	0.431	28.415	0.138	1.448	0.378	33.425	0.151	3	0.128	1.692	1.513	1.361	1.318	0.99	0.464	1.223	7.338	6.401	5.65	6.025	4.039	2.629	3.334	0.537	0.523	NA	NA	NA	NA	NA
5	Cr-05-18	m	C	17.021	1.303	0.143	45.511	0.066	1.705	0.455	32.327	0.207	2.214	0.563	36.505	0.37	2.26	0.599	40.767	0.442	4	0.271	2.718	2.624	2.52	2.405	1.504	0.813	2.097	12.585	8.133	NA	8.133	4.824	4.412	4.618	0.905	0.776	NA	NA	NA	NA	NA
5	Cr-05-19	m	C	12.715	NA	NA	NA	NA	1.228	0.22	18.692	0.043	1.505	0.283	23.581	0.085	1.435	0.248	27.288	0.082	3	0.07	1.425	1.348	1.324	1.288	0.934	0.412	1.122	6.731	6.066	6.052	6.059	3.523	3.269	3.396	0.529	0.499	NA	NA	NA	NA	NA
5	Cr-05-21	m	C	11.955	1.022	0.139	26.759	0.032	1.084	0.33	40.877	0.117	1.392	0.432	34.093	0.169	1.386	0.432	32.134	0.159	4	0.119	1.588	1.496	1.438	1.429	0.998	0.432	1.23	7.381	5.7	5.654	5.677	3.766	2.614	3.19	0.453	0.437	NA	NA	NA	NA	NA
5	Cr-05-23	m	C	11.102	1.116	0.075	23.46	0.017	1.182	0.262	31.551	0.081	1.356	0.301	26.743	0.092	1.345	0.271	32.624	0.098	4	0.072	1.108	1.071	1.018	0.816	0.788	0.336	0.856	5.136	5.594	5.176	5.385	3.083	2.97	3.027	0.372	0.364	NA	NA	NA	NA	NA
5	Cr-05-24	m	C	14.256	NA	NA	NA	NA	1.298	0.333	27.406	0.099	1.657	0.421	24.117	0.142	1.652	0.444	32.893	0.199	3	0.147	2.164	1.878	1.831	1.182	0.775	0.597	1.404	8.427	7.511	NA	7.511	4.743	4.551	4.647	0.677	0.593	NA	NA	NA	NA	NA
5	Cr-05-25	m	C	13.43	NA	NA	NA	NA	1.246	0.328	20.382	0.071	1.574	0.247	31.366	0.101	1.751	0.298	39.003	0.164	3	0.112	1.598	1.474	1.343	1.137	0.937	0.481	1.162	6.97	6.747	NA	6.747	3.553	3.517	3.535	0.548	0.507	NA	NA	NA	NA	NA
5	Cr-05-26	m	C	11.574	NA	NA	NA	NA	1.244	0.237	27.855	0.069	1.32	0.278	29.382	0.09	1.341	0.304	33.828	0.114	3	0.091	1.214	1.138	1.122	1.048	0.809	0.353	0.947	5.684	5.526	5.237	5.381	3.168	2.869	3.019	0.381	0.363	NA	NA	NA	NA	NA
5	Cr-05-29	m	C	12.098	1.234	0.139	27.444	0.039	1.145	0.283	46.711	0.118	1.491	0.398	34.869	0.17	1.615	0.438	42.771	0.24	4	0.142	1.299	1.172	1.154	1.109	0.875	0.341	0.992	5.95	5.588	5.428	5.508	3.057	2.781	2.919	0.408	0.395	NA	NA	NA	NA	NA
5	Cr-05-30	m	C	11.682	NA	NA	NA	NA	1.207	0.307	28.959	0.09	1.386	0.377	33.223	0.143	1.337	0.352	34.299	0.132	3	0.122	1.781	1.631	1.607	1.438	1.005	0.452	1.319	7.915	5.789	5.259	5.524	3.26	3.159	3.21	0.435	0.428	NA	NA	NA	NA	NA
5	Cr-05-33	m	C	12.693	1.083	0.081	39.578	0.028	1.303	0.287	38.443	0.116	1.4	0.361	30.445	0.128	1.61	0.348	35.852	0.164	4	0.109	1.311	1.204	1.097	0.85	0.848	0.386	0.949	5.694	5.546	5.146	5.346	3.096	NA	3.096	0.451	0.446	NA	NA	NA	NA	NA
5	Cr-05-36	m	C	11.973	0.988	0.124	41.764	0.041	1.369	0.389	28.124	0.126	1.442	0.448	30.581	0.164	1.455	0.411	31.134	0.155	4	0.121	1.79	1.639	1.516	1.162	0.976	0.471	1.259	7.554	6.566	6.351	6.458	3.913	3.851	3.882	0.457	0.428	NA	NA	NA	NA	NA
5	Cr-05-37	m	C	8.87	0.868	0.074	45.413	0.023	1.034	0.305	36.26	0.093	1.031	0.347	30.621	0.091	1.066	0.334	38.199	0.11	4	0.079	0.701	0.698	0.613	0.541	0.492	0.323	0.562	3.369	4.213	3.367	3.79	2.304	2.255	2.279	0.202	0.185	NA	NA	NA	NA	NA
5	Cr-05-38	m	C	7.204	0.649	0.063	52.593	0.016	0.789	0.193	26.016	0.033	0.822	0.242	27.205	0.046	0.83	0.226	41.175	0.062	4	0.039	0.475	0.475	0.449	0.447	0.414	0.138	0.4	2.399	3.569	3.48	3.524	1.655	1.597	1.626	0.097	0.085	NA	NA	NA	NA	NA
6	Cr-06-01	m	C	9.509	0.75	0.121	29.123	0.022	1.093	0.285	25.116	0.066	1.027	0.282	27.942	0.068	1.198	0.301	33.966	0.101	4	0.064	0.908	0.831	0.829	0.797	0.773	0.254	0.732	4.392	4.105	3.999	4.052	2.362	2.305	2.333	0.175	0.145	NA	NA	NA	NA	NA
6	Cr-06-07	m	C	11.599	0.93	0.095	23.216	0.017	1.22	0.343	30.861	0.107	1.289	0.403	32.276	0.139	1.437	0.422	34.451	0.172	4	0.109	1.447	1.406	1.259	1.046	0.951	0.387	1.083	6.496	2.795	NA	2.795	1.629	1.404	1.517	0.434	0.417	NA	NA	NA	NA	NA
6	Cr-06-09	m	C	11.975	1.069	0.157	30.066	0.042	1.376	0.398	27.852	0.128	1.476	0.48	22.922	0.138	1.555	0.472	35.203	0.211	4	0.13	1.895	1.534	1.516	1.142	1.095	0.479	1.277	7.662	6.51	6.338	6.424	NA	NA	NA	0.507	0.481	NA	NA	NA	NA	NA
6	Cr-06-10	m	C	12.814	1.203	0.149	19.368	0.03	1.504	0.405	23.778	0.123	1.831	0.534	30.613	0.249	1.84	0.623	66.958	0.527	4	0.232	1.843	1.652	1.651	1.552	1.11	0.512	1.387	8.32	7.154	6.749	6.951	4.272	3.988	4.13	0.579	0.518	NA	NA	NA	NA	NA
6	Cr-06-11	m	C	10.896	0.977	0.046	42.813	0.015	1.24	0.337	17.375	0.062	1.342	0.375	22.022	0.094	1.268	0.421	28.643	0.128	4	0.075	1.408	1.392	1.347	0.988	0.921	0.388	1.074	6.445	5.314	5.022	5.168	3.361	3.171	3.266	0.397	0.392	NA	NA	NA	NA	NA
6	Cr-06-13	m	C	12.704	NA	NA	NA	NA	1.268	0.324	23.72	0.083	1.625	0.391	22.771	0.123	1.631	0.346	30.771	0.145	3	0.117	1.423	1.412	1.324	1.32	1.206	0.397	1.18	7.082	5.851	5.263	5.557	2.931	2.904	2.918	0.407	0.339	NA	NA	NA	NA	NA
6	Cr-06-14	m	C	15.064	1.414	0.184	30.671	0.066	1.742	0.422	22.47	0.14	1.717	0.473	21.197	0.147	1.812	0.476	33.982	0.241	4	0.149	2.177	1.934	1.933	1.801	1.309	0.585	1.623	9.739	5.736	5.057	5.397	3.973	3.697	3.835	0.548	0.524	NA	NA	NA	NA	NA
6	Cr-06-15	m	C	13.531	1.135	0.131	27.454	0.034	1.539	0.382	28.129	0.138	1.603	0.442	23.942	0.144	1.722	0.448	35.964	0.227	4	0.136	1.692	1.381	1.223	0.95	0.74	0.387	1.062	6.372	6.629	6.558	6.593	3.879	3.774	3.826	0.51	0.483	NA	NA	NA	NA	NA
6	Cr-06-17	m	C	12.657	1.192	0.152	14.381	0.023	1.484	0.41	18.85	0.098	1.542	0.519	19.521	0.134	1.532	0.351	38.236	0.167	4	0.105	1.562	1.553	1.513	1.381	1.037	0.392	1.24	7.438	6.111	5.207	5.659	3.688	3.403	3.545	0.464	0.438	NA	NA	NA	NA	NA
6	Cr-06-19	m	C	10.877	NA	NA	NA	NA	1.105	0.308	21.23	0.062	1.316	0.409	19.102	0.088	1.388	0.386	34.518	0.152	3	0.101	1.408	1.245	1.229	0.858	0.815	0.389	0.99	5.943	5.657	5.205	5.431	3.063	3.028	3.046	0.337	0.323	NA	NA	NA	NA	NA
6	Cr-06-21	m	C	11.397	0.95	0.132	37.427	0.038	1.291	0.351	28.829	0.109	1.4	0.39	23.19	0.107	1.58	0.382	28.475	0.144	4	0.1	1.262	1.234	1.22	1.163	0.755	0.308	0.99	5.942	4.233	NA	4.233	3.093	2.997	3.045	0.341	0.343	NA	NA	NA	NA	NA
6	Cr-06-24	m	C	14.695	1.186	0.137	33.065	0.044	1.475	0.389	23.893	0.116	1.732	0.457	34.495	0.224	1.621	0.482	37.143	0.236	4	0.155	2.466	2.41	2.11	2.062	1.493	0.647	1.865	11.188	7.712	NA	7.712	4.858	3.945	4.401	0.63	0.593	NA	NA	NA	NA	NA
6	Cr-06-26	m	C	11.82	0.97	0.026	21.464	0.005	1.251	0.141	24.481	0.037	1.347	0.282	21.363	0.069	1.504	0.33	35.19	0.143	4	0.063	1.285	1.244	1.053	0.799	0.777	0.381	0.923	5.539	5.556	5.404	5.48	3.24	3.152	3.196	0.409	0.401	NA	NA	NA	NA	NA
6	Cr-06-27	m	C	10.572	NA	NA	NA	NA	1.059	0.097	27.614	0.024	1.105	0.315	28.596	0.083	1.376	0.303	39.257	0.132	3	0.08	1.192	0.945	0.874	0.75	0.677	0.272	0.785	4.711	NA	NA	NA	NA	NA	NA	0.351	0.314	NA	NA	NA	NA	NA
6	Cr-06-28	m	C	15.5	1.332	0.088	20.962	0.021	1.831	0.379	24.169	0.142	NA	NA	NA	NA	2.067	0.51	33.191	0.289	3	0.151	2.148	2.134	1.918	1.417	1.299	0.569	1.581	9.485	7.113	6.353	6.733	4.68	3.342	4.011	0.611	0.585	NA	NA	NA	NA	NA
6	Cr-06-31	m	C	11.656	0.998	0.08	23.639	0.016	1.267	0.366	25.662	0.1	1.336	0.446	34.093	0.167	1.397	0.412	33.483	0.159	4	0.111	1.529	1.448	1.391	1.125	0.903	0.379	1.129	6.774	5.887	5.707	5.797	3.195	3.178	3.186	0.368	0.351	NA	NA	NA	NA	NA
6	Cr-06-32	m	C	13.193	1.261	0.081	19.572	0.017	1.249	0.34	25.835	0.093	1.494	0.38	19.462	0.094	1.575	0.44	26.673	0.156	4	0.09	1.354	1.203	1.202	0.912	0.876	0.381	0.988	5.928	4.28	NA	4.28	3.178	2.647	2.913	0.405	0.385	NA	NA	NA	NA	NA
6	Cr-06-33	m	C	13.821	1.184	0.105	19.984	0.021	1.438	0.385	27.31	0.127	1.63	0.474	22.044	0.145	1.606	0.512	40.529	0.267	4	0.14	1.965	1.834	1.808	1.369	1.368	0.574	1.487	8.919	7.161	NA	7.161	4.522	4.01	4.266	0.627	0.595	NA	NA	NA	NA	NA
6	Cr-06-34	m	C	14.201	1.269	0.154	17.773	0.03	1.414	0.363	27.794	0.12	1.553	0.424	28.576	0.157	1.774	0.395	31.406	0.183	4	0.122	1.868	1.805	1.718	1.333	1.056	0.457	1.373	8.237	6.469	6.367	6.418	4.33	4.086	4.208	1.195	1.098	NA	NA	NA	NA	NA
6	Cr-06-36	m	C	13.523	1.191	0.192	35.944	0.067	1.563	0.44	26.19	0.152	1.547	0.49	26.561	0.17	1.567	0.481	35.889	0.221	4	0.152	1.813	1.758	1.696	1.43	1.176	0.471	1.391	8.343	7.322	5.988	6.655	3.969	3.652	3.81	0.575	0.496	NA	NA	NA	NA	NA
7	Cr-07-01	m	C	9.964	0.822	0.06	35.296	0.014	0.964	0.284	33.858	0.076	0.959	0.378	33.987	0.101	1.161	0.334	41.091	0.127	4	0.08	0.941	0.897	0.891	0.802	0.538	0.223	0.715	4.291	4.448	4.207	4.328	2.177	2.161	2.169	0.163	0.142	NA	NA	NA	NA	NA
7	Cr-07-02	m	C	13.292	1.138	0.177	24.359	0.042	1.426	0.49	40.087	0.225	1.53	0.565	30.65	0.22	1.545	0.543	38.935	0.263	4	0.188	1.691	1.609	1.579	1.568	1.15	0.544	1.357	8.141	7.487	7.242	7.365	4.229	4.067	4.148	0.559	0.55	NA	NA	NA	NA	NA
7	Cr-07-06	m	C	14.805	1.245	0.186	31.997	0.061	1.607	0.385	29.982	0.155	1.488	0.51	29.016	0.184	1.58	0.526	38.408	0.258	4	0.165	1.931	1.853	1.818	1.709	1.543	0.594	1.575	9.448	7.297	7.142	7.22	4.415	4.298	4.357	0.607	0.595	NA	NA	NA	NA	NA
7	Cr-07-09	m	C	15.603	1.343	0.167	32.811	0.061	1.916	0.433	26.835	0.187	1.921	0.489	29.438	0.231	1.922	0.497	33.534	0.264	4	0.186	2.469	2.31	2.255	2.057	1.412	0.778	1.88	11.281	6.647	5.244	5.946	4.611	3.565	4.088	0.68	0.542	NA	NA	NA	NA	NA
7	Cr-07-10	m	C	11.874	0.92	0.064	38.381	0.018	1.296	0.317	27.006	0.093	1.37	0.37	29.526	0.125	1.415	0.379	38.749	0.168	4	0.101	1.12	1.107	1.028	0.909	0.739	0.332	0.872	5.235	5.007	NA	5.007	2.727	2.434	2.58	0.304	0.256	NA	NA	NA	NA	NA
7	Cr-07-12	m	C	12.896	NA	NA	NA	NA	1.346	0.369	23.741	0.1	1.472	0.418	26.901	0.139	1.563	0.384	29.354	0.147	3	0.129	1.771	1.744	1.635	1.487	1.095	0.482	1.369	8.214	6.361	6.353	6.357	3.778	3.226	3.502	0.519	0.435	NA	NA	NA	NA	NA
7	Cr-07-16	m	C	11.981	1.011	0.104	45.024	0.037	1.289	0.393	30.663	0.129	1.312	0.378	32.35	0.133	1.312	0.43	38.964	0.177	4	0.119	1.458	1.455	1.401	1.29	0.915	0.384	1.15	6.903	6.074	5.767	5.921	3.926	3.631	3.779	0.441	0.426	NA	NA	NA	NA	NA
7	Cr-07-19	m	C	13.63	NA	NA	NA	NA	1.459	0.324	32.384	0.126	1.586	0.408	33.193	0.177	1.729	0.386	35.458	0.194	3	0.166	1.73	1.696	1.52	1.212	1.158	0.499	1.302	7.814	6.089	4.971	5.53	4.436	3.158	3.797	0.522	0.469	NA	NA	NA	NA	NA
7	Cr-07-21	m	C	14.045	1.363	0.261	30.052	0.089	1.491	0.403	25.551	0.13	1.62	0.511	24.109	0.169	1.664	0.537	34.276	0.252	4	0.16	1.985	1.912	1.802	1.716	0.702	0.532	1.441	8.649	7.852	7.805	7.829	4.59	4.431	4.51	0.63	0.556	NA	NA	NA	NA	NA
7	Cr-07-23	m	C	12.448	1.152	0.164	29.723	0.047	1.354	0.335	26.618	0.102	1.374	0.372	24.539	0.106	1.378	0.38	29.068	0.127	4	0.095	1.359	1.33	1.293	1.251	0.821	0.353	1.068	6.407	5.715	NA	5.715	3.265	3.192	3.228	0.369	0.366	NA	NA	NA	NA	NA
7	Cr-07-24	m	C	10.256	1.018	0.156	27.821	0.037	1.273	0.313	24.3	0.082	1.204	0.314	31.706	0.099	1.267	0.355	33.404	0.124	4	0.086	0.862	0.859	0.849	0.837	0.576	0.289	0.712	4.273	4.749	4.321	4.535	2.407	2.355	2.381	0.208	0.158	NA	NA	NA	NA	NA
7	Cr-07-25	m	C	8.055	0.705	0.074	23.324	0.01	0.89	0.205	11.293	0.018	0.957	0.262	20.013	0.043	0.986	0.203	34.018	0.056	4	0.032	0.626	0.597	0.583	0.501	0.326	0.144	0.463	2.777	3.943	3.894	3.918	2.015	1.874	1.945	0.127	0.095	NA	NA	NA	NA	NA
7	Cr-07-28	m	C	11.572	1.036	0.113	26.37	0.026	1.287	0.393	22.693	0.098	1.266	0.416	19.036	0.086	1.309	0.384	37.487	0.153	4	0.091	1.403	1.348	1.267	1.113	0.907	0.49	1.088	6.527	6.532	6.496	6.514	3.499	3.46	3.48	0.477	0.45	NA	NA	NA	NA	NA
7	Cr-07-29	m	C	7.042	NA	NA	NA	NA	0.767	0.207	31.817	0.042	0.832	0.202	29.637	0.041	0.854	0.186	41.826	0.053	3	0.045	0.444	0.43	0.416	0.352	0.186	0.097	0.321	1.924	3.044	2.842	2.943	1.479	1.42	1.45	0.068	0.057	NA	NA	NA	NA	NA
7	Cr-07-30	m	C	13.55	1.277	0.128	30.55	0.042	1.509	0.379	30.456	0.145	1.508	0.438	35.037	0.19	1.604	0.376	42.218	0.203	4	0.145	1.618	1.574	1.459	1.423	0.986	0.425	1.248	7.485	5.572	5.007	5.29	3.34	3.094	3.217	0.425	0.412	NA	NA	NA	NA	NA
7	Cr-07-31	m	C	12.922	1.141	0.119	27.818	0.032	1.574	0.309	30.488	0.123	1.491	0.403	18.212	0.094	1.617	0.428	41.693	0.23	4	0.12	1.916	1.569	1.22	1.184	1.185	0.512	1.264	7.585	6.806	5.668	6.237	3.885	3.784	3.834	0.526	0.456	NA	NA	NA	NA	NA
7	Cr-07-33	m	C	10.779	0.869	0.174	41.698	0.05	1.167	0.288	26.616	0.075	1.215	0.369	24.859	0.094	1.352	0.37	30.745	0.128	4	0.087	1.339	1.248	1.142	0.795	0.79	0.345	0.943	5.66	5.885	NA	5.885	3.51	3.201	3.355	0.383	0.372	NA	NA	NA	NA	NA
7	Cr-07-34	m	C	13.249	1.305	0.228	13.304	0.034	1.692	0.384	27.932	0.152	1.641	0.492	30.643	0.206	1.536	0.445	27.171	0.156	4	0.137	1.732	1.506	1.183	1.11	1.089	0.534	1.192	7.153	7.27	6.967	7.118	4.018	3.814	3.916	0.529	0.504	NA	NA	NA	NA	NA
7	Cr-07-36	m	C	15.232	1.33	0.169	36.758	0.067	1.614	0.392	30.41	0.16	1.831	0.464	27.925	0.199	1.878	0.447	51.165	0.327	4	0.188	1.805	1.594	1.467	1.226	1.217	0.558	1.311	7.867	7.579	NA	7.579	4.453	4.43	4.441	0.632	0.56	NA	NA	NA	NA	NA
7	Cr-07-42	m	C	13.646	1.277	0.167	35.892	0.063	1.486	0.399	32.972	0.161	1.567	0.485	26.052	0.167	1.62	0.325	44.647	0.185	4	0.144	1.519	1.497	1.349	1.087	1.023	0.563	1.173	7.038	7.088	6.471	6.78	3.903	3.781	3.842	0.332	0.304	NA	NA	NA	NA	NA
9	Cr-09-01	m	C	11.028	NA	NA	NA	NA	1.295	0.37	25.849	0.104	1.262	0.393	27.66	0.115	1.317	0.397	38.455	0.162	3	0.127	1.568	1.428	1.384	1.343	1.021	0.442	1.198	7.186	6.696	6.258	6.477	3.918	3.874	3.896	0.401	0.396	NA	NA	NA	NA	NA
9	Cr-09-06	m	C	12.455	1.071	0.16	27.37	0.039	1.395	0.37	27.442	0.119	1.526	0.362	24.557	0.115	1.514	0.371	39.09	0.177	4	0.113	1.284	1.282	1.272	1.198	0.883	0.431	1.058	6.349	5.706	5.583	5.644	3.155	3.123	3.139	0.401	0.385	NA	NA	NA	NA	NA
9	Cr-09-08	m	C	11.987	1.111	0.165	31.983	0.049	1.338	0.343	29.713	0.114	1.414	0.394	28.738	0.134	1.418	0.443	38.682	0.196	4	0.123	1.411	1.394	1.339	1.282	1.017	0.451	1.149	6.895	6.163	6.122	6.142	3.786	3.35	3.568	0.451	0.424	NA	NA	NA	NA	NA
9	Cr-09-10	m	C	11.264	0.956	0.164	29.256	0.038	1.301	0.397	34.651	0.147	1.541	0.45	32.118	0.185	1.489	0.434	36.28	0.191	4	0.14	1.139	1.083	1.046	1.005	0.688	0.216	0.863	5.176	6.094	5.938	6.016	3.812	3.77	3.791	0.425	0.353	NA	NA	NA	NA	NA
9	Cr-09-12	m	C	11.956	1.028	0.143	27.786	0.034	1.37	0.39	30.184	0.134	1.394	0.383	31.138	0.138	1.435	0.379	38.276	0.168	4	0.119	1.363	1.36	1.333	1.325	0.962	0.418	1.127	6.761	5.973	5.69	5.831	3.749	3.686	3.718	0.458	0.428	NA	NA	NA	NA	NA
9	Cr-09-13	m	C	7.504	0.705	0.142	29.885	0.025	0.903	0.258	31.103	0.06	0.868	0.284	28.594	0.059	0.899	0.267	40.341	0.078	4	0.056	0.554	0.551	0.55	0.491	0.395	0.158	0.45	2.699	3.678	NA	3.678	1.84	1.647	1.744	0.122	0.097	NA	NA	NA	NA	NA
9	Cr-09-16	m	C	10.136	0.899	0.127	36.768	0.034	1.205	0.406	36.243	0.145	1.26	0.44	27.695	0.129	1.188	0.431	36.441	0.152	4	0.115	1.124	1.068	1.063	0.944	0.658	0.32	0.863	5.176	5.945	5.579	5.762	3.333	3.051	3.192	0.358	0.316	NA	NA	NA	NA	NA
9	Cr-09-18	m	C	13.043	1.197	0.236	20.189	0.049	1.421	0.46	26.898	0.148	1.558	0.453	31.11	0.182	1.643	0.38	42.271	0.21	4	0.147	1.281	1.26	1.234	1.102	0.819	0.4	1.016	6.095	5.907	5.794	5.851	3.705	3.654	3.68	0.446	0.438	NA	NA	NA	NA	NA
9	Cr-09-19	m	C	14.302	1.326	0.274	29.969	0.091	1.807	0.543	30.935	0.252	1.858	0.599	29.789	0.277	1.73	0.597	41.135	0.34	4	0.24	2.056	1.959	1.885	1.576	1.045	0.789	1.552	9.31	7.72	6.552	7.136	4.578	4.009	4.294	0.775	0.595	NA	NA	NA	NA	NA
9	Cr-09-20	m	C	10.23	0.89	0.162	32.41	0.039	1.09	0.3	21.534	0.06	1.124	0.337	25.214	0.081	1.151	0.329	44.851	0.133	4	0.078	1.081	1.079	0.961	0.711	0.646	0.309	0.798	4.788	5.109	5.088	5.099	3.018	2.979	2.999	0.339	0.329	NA	NA	NA	NA	NA
9	Cr-09-21	m	C	12.288	1.008	0.105	41.919	0.035	1.218	0.297	31.871	0.095	1.518	0.384	28.246	0.138	1.475	0.428	27.42	0.145	4	0.103	1.507	1.458	1.361	1.257	0.947	0.428	1.16	6.958	5.722	5.695	5.708	4.033	2.997	3.515	0.493	0.478	NA	NA	NA	NA	NA
9	Cr-09-22	m	C	8.627	0.817	0.117	30.971	0.025	0.823	0.206	30.436	0.043	1.074	0.218	30.29	0.059	1.172	0.255	32.169	0.079	4	0.051	0.649	0.631	0.567	0.562	0.399	0.206	0.502	3.014	4.049	4.049	4.049	2.09	2.004	2.047	0.16	0.143	NA	NA	NA	NA	NA
9	Cr-09-23	m	C	11.202	0.903	0.156	24.704	0.029	1.225	0.363	38.339	0.138	1.327	0.471	40.498	0.203	1.342	0.423	41.78	0.189	4	0.14	2.209	1.95	1.91	1.728	1.402	0.67	1.645	9.868	5.76	5.535	5.647	3.438	3.344	3.391	0.393	0.385	NA	NA	NA	NA	NA
9	Cr-09-24	m	C	9.112	0.759	0.134	35.02	0.029	1.068	0.322	28.536	0.082	1.15	0.324	32.115	0.099	1.195	0.375	40.815	0.147	4	0.089	0.923	0.88	0.83	0.811	0.539	0.244	0.704	4.226	5.211	4.898	5.054	3.012	2.771	2.891	0.316	0.278	NA	NA	NA	NA	NA
9	Cr-09-25	m	C	13.465	1.223	0.226	39.684	0.088	1.456	0.341	36.472	0.148	1.535	0.536	31.393	0.214	1.609	0.42	37.666	0.206	4	0.164	1.64	1.637	1.545	1.522	1.106	NA	1.49	7.451	6.144	5.943	6.043	3.523	3.513	3.518	0.471	0.451	NA	NA	NA	NA	NA
9	Cr-09-27	m	C	7.963	0.714	0.099	33.897	0.02	0.89	0.219	31.291	0.051	1.014	0.242	40.105	0.079	1.036	0.206	50.338	0.082	4	0.058	0.555	0.543	0.509	0.318	0.309	0.159	0.399	2.393	3.731	3.51	3.62	1.892	1.874	1.883	0.132	0.108	NA	NA	NA	NA	NA
9	Cr-09-28	m	C	10.732	1.053	0.114	38.941	0.038	1.092	0.384	28.405	0.1	1.387	0.437	31.736	0.159	1.41	0.402	43.49	0.195	4	0.123	1.259	1.201	1.165	1.094	0.876	0.388	0.997	5.985	5.706	5.653	5.679	3.076	3.045	3.06	0.392	0.37	NA	NA	NA	NA	NA
9	Cr-09-33	m	C	9.244	0.878	0.123	25.284	0.023	1.127	0.282	26.832	0.072	1.08	0.275	32.057	0.079	1.264	0.333	34.324	0.119	4	0.073	0.776	0.758	0.702	0.642	0.521	0.248	0.608	3.647	4.518	4.481	4.499	2.42	2.315	2.368	0.208	0.204	NA	NA	NA	NA	NA
9	Cr-09-34	m	C	12.713	1.13	0.196	29.486	0.054	1.527	0.424	22.761	0.125	1.634	0.525	27.092	0.196	1.679	0.499	31.949	0.222	4	0.149	1.603	1.545	1.514	1.443	1.117	0.514	1.289	7.736	5.963	5.939	5.951	3.661	3.317	3.489	0.511	0.458	NA	NA	NA	NA	NA
9	Cr-09-35	m	C	10.148	0.956	0.143	14.727	0.017	1.185	0.303	26.59	0.08	1.193	0.369	29.845	0.11	1.241	0.326	33.171	0.111	4	0.079	0.95	0.9	0.866	0.615	0.576	0.263	0.695	4.17	5.074	4.922	4.998	2.491	2.391	2.441	0.234	0.222	NA	NA	NA	NA	NA
10	Cr-10-01	m	G	9.161	0.707	0.063	30.024	0.011	0.916	0.294	29.625	0.066	0.943	0.339	33.347	0.088	1.037	0.321	47.291	0.122	4	0.072	0.826	0.77	0.753	0.6	0.584	0.275	0.634	3.807	5.024	5.003	5.014	2.426	2.41	2.418	0.241	0.203	NA	NA	NA	NA	NA
10	Cr-10-04	m	G	9.265	NA	NA	NA	NA	1.192	0.327	25.332	0.083	1.2	0.338	29.735	0.101	1.226	0.373	35.384	0.132	3	0.105	0.748	0.718	0.702	0.688	0.529	0.221	0.601	3.607	4.381	4.194	4.287	2.006	NA	2.006	0.117	0.113	NA	NA	NA	NA	NA
10	Cr-10-05	m	G	9.096	NA	NA	NA	NA	0.939	0.317	33.553	0.082	1.125	0.367	32.111	0.11	1.141	0.364	45.251	0.147	3	0.113	0.665	0.658	0.632	0.627	0.444	0.228	0.542	3.254	4.389	4.298	4.343	2.283	2.192	2.237	0.181	0.181	NA	NA	NA	NA	NA
10	Cr-10-06	m	G	9.847	NA	NA	NA	NA	1.082	0.283	35.767	0.089	1.224	0.367	35.072	0.129	1.239	0.366	43.612	0.156	3	0.125	0.786	0.78	0.723	0.664	0.505	0.216	0.612	3.675	4.781	4.776	4.778	2.579	2.523	2.551	0.22	0.19	NA	NA	NA	NA	NA
10	Cr-10-08	m	G	16.581	NA	NA	NA	NA	2.123	0.678	28.284	0.341	2.197	0.815	37.602	0.546	2.054	0.796	44.074	0.569	3	0.485	3.049	2.932	2.848	2.203	2.038	0.91	2.33	13.98	8.662	8.621	8.641	4.924	4.884	4.904	0.548	0.515	NA	NA	NA	NA	NA
10	Cr-10-09	m	G	8.604	NA	NA	NA	NA	1.083	0.344	24.651	0.078	1.069	0.384	25.521	0.088	1.027	0.369	31.759	0.1	3	0.089	0.603	0.601	0.558	0.429	0.356	0.187	0.456	2.735	4.437	4.001	4.219	2.205	2.171	2.188	0.132	0.115	NA	NA	NA	NA	NA
10	Cr-10-10	m	G	13.002	1.205	0.203	39.907	0.079	1.655	0.481	35.879	0.233	1.512	0.626	35.165	0.272	1.395	0.609	45.205	0.301	4	0.221	1.841	1.695	1.664	1.523	1.423	0.561	1.451	8.707	6.612	6.514	6.563	3.825	3.53	3.678	0.311	0.307	NA	NA	NA	NA	NA
10	Cr-10-13	m	G	10.342	0.877	0.142	51.001	0.048	1.091	0.302	38.77	0.103	1.065	0.449	39.013	0.151	1.107	0.44	49.885	0.186	4	0.122	1.008	0.96	0.956	0.847	0.68	0.327	0.796	4.777	5.49	5.314	5.402	3.093	3.046	3.069	0.316	0.315	NA	NA	NA	NA	NA
10	Cr-10-14	m	G	8.879	0.793	0.089	50.337	0.027	1.193	0.389	39.545	0.148	1.133	0.407	34.207	0.129	1.028	0.404	44.014	0.144	4	0.112	0.946	0.914	0.843	0.812	0.612	0.23	0.726	4.356	4.4	4.384	4.392	2.458	1.689	2.074	0.208	0.209	NA	NA	NA	NA	NA
10	Cr-10-18	m	G	6.761	0.596	0.059	28.056	0.008	0.786	0.236	21.23	0.034	0.739	0.267	28.592	0.047	0.79	0.283	35.788	0.065	4	0.039	0.489	0.456	0.445	0.431	0.422	0.255	0.416	2.497	3.891	3.618	3.755	1.804	1.713	1.758	0.086	0.053	NA	NA	NA	NA	NA
10	Cr-10-20	m	G	10.31	NA	NA	NA	NA	1.233	0.447	32.559	0.148	1.219	0.428	37.383	0.158	1.228	0.496	37.639	0.186	3	0.164	1.244	1.173	1.152	1.024	0.842	0.39	0.971	5.823	5.237	NA	5.237	2.875	2.42	2.647	0.381	0.326	NA	NA	NA	NA	NA
10	Cr-10-22	m	G	8.91	NA	NA	NA	NA	1.027	0.338	29.423	0.085	1.013	0.365	31.878	0.098	1.038	0.301	42.267	0.105	3	0.096	0.719	0.696	0.573	0.458	0.319	0.265	0.505	3.029	5.003	4.937	4.97	2.536	2.435	2.485	0.194	0.185	NA	NA	NA	NA	NA
10	Cr-10-26	m	G	13.276	NA	NA	NA	NA	1.799	0.479	34.63	0.245	2.001	0.621	31.879	0.328	1.734	0.609	41.018	0.347	3	0.307	1.744	1.725	1.678	1.352	1.253	0.538	1.382	8.291	6.923	6.343	6.633	4.068	3.952	4.01	0.56	0.514	NA	NA	NA	NA	NA
10	Cr-10-32	m	G	8.996	NA	NA	NA	NA	1.113	0.327	29.505	0.09	1.134	0.362	30.067	0.103	0.999	0.362	43.363	0.124	3	0.106	0.74	0.696	0.691	0.688	0.494	0.251	0.593	3.561	4.704	4.654	4.679	2.482	NA	2.482	0.214	0.181	NA	NA	NA	NA	NA
10	Cr-10-34	m	G	7.265	NA	NA	NA	NA	0.835	0.253	31.051	0.055	0.771	0.31	36.181	0.071	0.79	0.277	46.844	0.08	3	0.068	0.562	0.501	0.486	0.482	0.449	0.155	0.439	2.635	3.924	3.883	3.904	1.774	1.488	1.631	0.09	0.089	NA	NA	NA	NA	NA
10	Cr-10-40	m	G	8.017	0.626	0.056	61.074	0.015	0.902	0.276	30.956	0.064	0.897	0.363	29.378	0.08	0.818	0.252	58.997	0.088	4	0.062	0.762	0.753	0.711	0.71	0.445	0.226	0.601	3.608	4.434	4.427	4.431	2.189	NA	2.189	0.154	0.121	NA	NA	NA	NA	NA
10	Cr-10-43	m	G	10.39	0.954	0.159	25.613	0.033	1.281	0.39	26.695	0.112	1.31	0.458	26.661	0.135	1.181	0.47	36.342	0.165	4	0.111	1.35	1.301	1.27	1.229	0.862	0.419	1.072	6.431	6.307	6.123	6.215	3.545	3.142	3.344	0.389	0.364	NA	NA	NA	NA	NA
10	Cr-10-46	m	G	7.929	NA	NA	NA	NA	0.884	0.202	35.727	0.052	0.888	0.204	36.827	0.054	0.869	0.2	55.277	0.071	3	0.059	0.569	0.541	0.509	0.496	0.369	0.179	0.444	2.662	3.766	3.705	3.736	1.995	1.768	1.882	0.113	0.094	NA	NA	NA	NA	NA
10	Cr-10-47	m	G	9.154	NA	NA	NA	NA	1.009	0.316	28.194	0.075	1.011	0.317	24.417	0.066	1.159	0.349	33.747	0.112	3	0.085	0.885	0.866	0.847	0.824	0.593	0.31	0.721	4.325	4.608	4.577	4.592	2.316	2.271	2.293	0.177	0.173	NA	NA	NA	NA	NA
10	Cr-10-49	m	G	11.077	NA	NA	NA	NA	1.179	0.328	39.307	0.122	1.224	0.341	33.988	0.116	1.332	0.351	52.263	0.185	3	0.141	1.183	1.142	0.961	0.867	0.776	0.388	0.886	5.316	6.07	5.927	5.998	3.229	3.143	3.186	0.395	0.391	NA	NA	NA	NA	NA
11	Cr-11-01	m	G	7.52	NA	NA	NA	NA	0.73	0.17	25.81	0.027	0.8	0.18	22.32	0.027	0.71	0.11	57.27	0.033	3	0.029	0.54	0.52	0.5	0.5	0.33	0.17	0.427	2.56	3.59	NA	3.59	1.86	1.56	1.71	0.14	0.12	NA	NA	NA	NA	NA
11	Cr-11-03	m	G	9	NA	NA	NA	NA	0.92	0.18	29.69	0.041	0.94	0.21	33.12	0.054	0.95	0.24	44.62	0.08	3	0.058	1.01	0.72	0.7	0.69	0.53	0.28	0.655	3.93	4.64	4.23	4.435	2.97	NA	2.97	0.29	0.28	NA	NA	NA	NA	NA
11	Cr-11-04	m	G	10.38	NA	NA	NA	NA	1.02	0.2	25.23	0.043	1.06	0.27	26.93	0.065	1.03	0.23	34.28	0.067	3	0.058	1.08	1.07	1.06	0.98	0.73	0.37	0.882	5.29	5.43	5.36	5.395	3.25	2.98	3.115	0.39	0.39	NA	NA	NA	NA	NA
11	Cr-11-07	m	G	9.39	NA	NA	NA	NA	1.02	0.19	30.57	0.049	0.94	0.23	34.72	0.062	0.93	0.23	42.8	0.073	3	0.061	0.9	0.85	0.79	0.61	0.46	0.32	0.655	3.93	4.31	4.12	4.215	3.18	2.44	2.81	0.45	0.4	NA	NA	NA	NA	NA
11	Cr-11-09	m	G	8.4	NA	NA	NA	NA	0.91	0.22	28.5	0.048	0.87	0.24	25.67	0.045	0.77	0.26	32.27	0.053	3	0.049	0.8	0.68	0.61	0.61	0.42	0.25	0.562	3.37	4.59	NA	4.59	2.63	2.58	2.605	0.27	0.25	NA	NA	NA	NA	NA
11	Cr-11-10	m	G	8.83	NA	NA	NA	NA	0.99	0.23	21.92	0.043	0.94	0.26	18.46	0.039	0.96	0.25	37.74	0.073	3	0.052	0.79	0.73	0.73	0.72	0.53	0.12	0.603	3.62	4.16	4.1	4.13	2.07	NA	2.07	0.22	0.17	NA	NA	NA	NA	NA
11	Cr-11-12	m	G	10.32	NA	NA	NA	NA	1.08	0.27	31.15	0.075	1.15	0.28	30.67	0.082	1.15	0.3	39.03	0.109	3	0.089	0.89	0.88	0.8	0.79	0.55	0.17	0.68	4.08	4.76	4.71	4.735	2.57	2.41	2.49	0.29	0.28	NA	NA	NA	NA	NA
11	Cr-11-13	m	G	11.08	NA	NA	NA	NA	1.2	0.26	28.71	0.075	1	0.25	33.11	0.068	1.12	0.26	42.5	0.098	3	0.081	1.08	1.08	1.08	1.04	0.69	0.36	0.888	5.33	4.98	4.81	4.895	3.08	2.96	3.02	0.33	0.3	NA	NA	NA	NA	NA
11	Cr-11-14	m	G	11.19	NA	NA	NA	NA	1.32	0.28	24.96	0.078	1.05	0.34	27.65	0.083	1	0.31	47.77	0.115	3	0.092	1.14	1.13	1.11	1.09	0.85	0.43	0.958	5.75	5.36	5.11	5.235	3.41	3.32	3.365	0.41	0.39	NA	NA	NA	NA	NA
11	Cr-11-15	m	G	10	NA	NA	NA	NA	1.11	0.2	22.5	0.042	1	0.23	24.22	0.047	1.21	0.25	31.29	0.079	3	0.056	0.86	0.86	0.84	0.77	0.53	0.28	0.69	4.14	4.61	4.35	4.48	2.78	2.45	2.615	0.28	0.27	NA	NA	NA	NA	NA
11	Cr-11-16	m	G	13.88	NA	NA	NA	NA	1.49	0.21	44.78	0.11	1.28	0.23	49.07	0.111	1.37	0.27	45.13	0.131	3	0.117	1.78	1.65	1.54	1.53	1.2	0.61	1.385	8.31	5.81	5.42	5.615	3.8	3.72	3.76	0.66	0.58	NA	NA	NA	NA	NA
11	Cr-11-17	m	G	8.71	NA	NA	NA	NA	0.95	0.16	24.58	0.032	0.8	0.25	25.59	0.043	0.88	0.24	37.54	0.064	3	0.046	0.76	0.69	0.65	0.63	0.58	0.29	0.6	3.6	4.15	4.07	4.11	2.28	2.12	2.2	0.26	0.25	NA	NA	NA	NA	NA
11	Cr-11-18	m	G	12.77	NA	NA	NA	NA	1.42	0.3	28.9	0.103	1.4	0.32	35.31	0.129	1.57	0.28	52.91	0.175	3	0.136	1.32	1.2	1.16	1.14	0.63	0.42	0.978	5.87	5.01	4.78	4.895	3.53	3	3.265	0.52	0.47	NA	NA	NA	NA	NA
11	Cr-11-19	m	G	9.41	NA	NA	NA	NA	1	0.15	32.79	0.041	0.98	0.28	25.17	0.058	1.09	0.27	40.39	0.095	3	0.065	0.83	0.75	0.72	0.67	0.45	0.24	0.61	3.66	4	3.86	3.93	2.62	2.27	2.445	0.29	0.27	NA	NA	NA	NA	NA
11	Cr-11-20	m	G	9.14	NA	NA	NA	NA	1.06	0.23	26.73	0.055	0.96	0.25	30.61	0.061	1.01	0.27	42.11	0.091	3	0.069	0.77	0.72	0.69	0.67	0.53	0.22	0.6	3.6	4.11	3.94	4.025	2.58	2.5	2.54	0.26	0.26	NA	NA	NA	NA	NA
11	Cr-11-23	m	G	12.1	NA	NA	NA	NA	1.07	0.19	33.85	0.057	1.12	0.29	27.32	0.075	1.14	0.28	38.74	0.1	3	0.077	1.44	1.41	1.38	1.38	1.02	0.47	1.183	7.1	5.55	4.75	5.15	3.47	3.35	3.41	0.52	0.46	NA	NA	NA	NA	NA
11	Cr-11-24	m	G	11.71	NA	NA	NA	NA	1.18	0.2	37.97	0.073	1.23	0.27	27.78	0.077	1.33	0.27	39.92	0.115	3	0.088	1.29	1.26	1.09	1.08	0.87	0.44	1.005	6.03	5.23	4.71	4.97	3.43	3.17	3.3	0.46	0.38	NA	NA	NA	NA	NA
11	Cr-11-25	m	G	11.73	NA	NA	NA	NA	1.25	0.3	28.03	0.088	1.24	0.32	25.25	0.085	1.13	0.32	44.06	0.126	3	0.099	1.53	1.44	1.41	1.41	1.31	0.98	1.347	8.08	5.56	NA	5.56	3.74	3.17	3.455	0.54	0.49	NA	NA	NA	NA	NA
11	Cr-11-26	m	G	8.58	NA	NA	NA	NA	0.88	0.15	36.55	0.039	0.8	0.22	38.1	0.054	0.88	0.2	45.07	0.062	3	0.052	0.67	0.62	0.62	0.62	0.47	0.23	0.538	3.23	3.92	3.83	3.875	2.08	1.58	1.83	0.21	0.19	NA	NA	NA	NA	NA
11	Cr-11-27	m	G	10.96	NA	NA	NA	NA	1.23	0.19	30.66	0.06	1.04	0.3	26.44	0.069	1.34	0.23	38.71	0.096	3	0.075	0.96	0.96	0.94	0.87	0.61	0.31	0.775	4.65	5.5	5.15	5.325	2.5	2.13	2.315	0.39	0.39	NA	NA	NA	NA	NA
12	Cr-12-01	m	G	13.407	NA	NA	NA	NA	1.273	0.254	23.253	0.064	1.249	0.331	28.804	0.1	1.291	0.228	44.231	0.103	3	0.089	1.78	1.652	1.628	1.602	1.087	0.614	1.394	8.362	5.882	5.699	5.79	3.636	3.389	3.512	0.562	0.522	NA	NA	NA	NA	NA
12	Cr-12-03	m	G	12.276	NA	NA	NA	NA	1.283	0.225	31.222	0.075	1.157	0.285	43.79	0.114	1.335	0.234	33.066	0.085	3	0.091	1.567	1.539	1.507	1.504	1.13	0.557	1.301	7.805	5.961	5.938	5.95	3.945	3.852	3.898	0.54	0.519	NA	NA	NA	NA	NA
12	Cr-12-04	m	G	10.149	NA	NA	NA	NA	1.011	0.175	21.545	0.032	1.062	0.221	27.915	0.055	1.124	0.223	34.621	0.071	3	0.053	1.192	1.12	1.118	0.97	0.841	0.396	0.94	5.637	4.989	4.94	4.964	2.964	2.802	2.883	0.377	0.347	NA	NA	NA	NA	NA
12	Cr-12-05	m	G	10.416	NA	NA	NA	NA	1.07	0.214	19.702	0.039	1.074	0.276	20.996	0.053	1.163	0.244	35.156	0.082	3	0.058	1.402	1.357	1.278	1.27	0.923	0.441	1.112	6.67	5.297	4.78	5.039	3.371	3.369	3.37	0.488	0.435	NA	NA	NA	NA	NA
12	Cr-12-06	m	G	12.455	NA	NA	NA	NA	1.093	0.195	33.129	0.058	1.125	0.181	37.419	0.062	1.161	0.225	46.226	0.094	3	0.071	1.578	1.544	1.458	1.308	1.061	0.501	1.242	7.45	6.003	5.852	5.927	3.93	3.665	3.798	0.577	0.502	NA	NA	NA	NA	NA
12	Cr-12-07	m	G	11.055	NA	NA	NA	NA	1.127	0.214	24.886	0.051	1.046	0.198	34.3	0.058	0.99	0.196	61.215	0.085	3	0.065	2	1.8	1.482	1.446	1.115	0.58	1.404	8.423	5.931	NA	5.931	3.743	3.042	3.392	0.526	0.44	NA	NA	NA	NA	NA
12	Cr-12-08	m	G	9.803	NA	NA	NA	NA	0.861	0.102	19.002	0.014	0.865	0.157	17.62	0.021	0.967	0.144	59.744	0.06	3	0.032	0.675	0.592	0.579	0.569	0.382	0.184	0.497	2.98	3.41	2.928	3.169	1.789	NA	1.789	0.158	0.16	NA	NA	NA	NA	NA
12	Cr-12-09	m	G	10.586	NA	NA	NA	NA	0.801	0.114	21.993	0.017	0.988	0.164	27.304	0.037	0.942	0.137	37.96	0.04	3	0.031	1.102	1.02	0.97	0.917	0.873	0.415	0.883	5.297	5.369	5.291	5.33	3.413	3.096	3.254	0.396	0.393	NA	NA	NA	NA	NA
12	Cr-12-10	m	G	11.854	NA	NA	NA	NA	1.168	0.179	19.979	0.036	1.249	0.26	24.335	0.067	1.322	0.268	38.124	0.11	3	0.071	1.129	1.115	1.035	1.015	0.836	0.397	0.921	5.527	4.661	4.575	4.618	3.003	2.859	2.931	0.375	0.322	NA	NA	NA	NA	NA
12	Cr-12-11	m	G	11.107	NA	NA	NA	NA	1.093	0.23	31.444	0.065	1.037	0.247	31.521	0.067	1.093	0.203	39.762	0.071	3	0.068	1.642	1.286	1.162	1.081	0.974	0.534	1.113	6.68	5.697	5.44	5.569	3.535	3.496	3.515	0.485	0.436	NA	NA	NA	NA	NA
12	Cr-12-12	m	G	13.158	NA	NA	NA	NA	1.308	0.194	22.493	0.049	1.191	0.203	16.625	0.035	1.153	0.328	58.293	0.161	3	0.081	1.888	1.705	1.695	1.637	1.199	0.284	1.401	8.408	6.656	6.426	6.541	4.216	3.132	3.674	0.543	0.518	NA	NA	NA	NA	NA
12	Cr-12-16	m	G	8.674	NA	NA	NA	NA	0.955	0.151	31.022	0.037	0.877	0.161	39.933	0.045	0.89	0.147	59.424	0.056	3	0.046	0.777	0.746	0.72	0.69	0.499	0.252	0.614	3.685	3.864	3.845	3.855	2.225	2.088	2.157	0.256	0.208	NA	NA	NA	NA	NA
12	Cr-12-18	m	G	12.963	NA	NA	NA	NA	1.273	0.22	24.634	0.058	1.268	0.303	30.746	0.098	1.492	0.269	42	0.134	3	0.097	1.603	1.556	1.521	1.449	1.196	0.504	1.305	7.829	6.59	6.352	6.471	4.313	NA	4.313	0.515	0.46	NA	NA	NA	NA	NA
12	Cr-12-21	m	G	8.381	NA	NA	NA	NA	0.754	0.08	NA	NA	0.732	0.21	39.754	0.049	0.802	0.162	39.815	0.042	3	0.03	0.788	0.77	0.758	0.594	0.539	0.255	0.617	3.704	4.211	4.156	4.183	2.341	2.344	2.343	0.233	0.202	NA	NA	NA	NA	NA
12	Cr-12-24	m	G	9.699	NA	NA	NA	NA	1.008	0.22	32.129	0.059	0.941	0.24	32.368	0.06	0.978	0.267	37.185	0.079	3	0.066	0.904	0.89	0.733	0.661	0.657	0.339	0.697	4.184	4.36	4.149	4.254	2.721	2.549	2.635	0.348	0.331	NA	NA	NA	NA	NA
12	Cr-12-27	m	G	9.717	NA	NA	NA	NA	1.058	0.268	14.691	0.036	1.026	0.248	20.48	0.044	0.947	0.232	30.793	0.056	3	0.046	0.965	0.912	0.889	0.837	0.689	0.276	0.761	4.568	5.001	4.955	4.978	3.224	3.157	3.191	0.406	0.348	NA	NA	NA	NA	NA
12	Cr-12-28	m	G	10.66	NA	NA	NA	NA	1.056	0.259	20.848	0.049	1.129	0.257	30.282	0.073	1.216	0.227	40.169	0.089	3	0.07	1.192	1.125	1.111	1.055	0.835	0.407	0.954	5.726	5.017	NA	5.017	3.354	3.17	3.262	0.395	0.392	NA	NA	NA	NA	NA
12	Cr-12-29	m	G	10.439	NA	NA	NA	NA	1.023	0.236	20.282	0.042	1.018	0.222	22.552	0.043	0.978	0.2	31.468	0.051	3	0.045	1.198	1.148	1.112	0.763	0.697	0.401	0.887	5.319	5.056	4.884	4.97	3.362	3.248	3.305	0.398	0.364	NA	NA	NA	NA	NA
12	Cr-12-31	m	G	13.182	NA	NA	NA	NA	1.234	0.144	24.402	0.037	1.092	0.258	25.882	0.062	1.176	0.27	41.953	0.106	3	0.068	1.656	1.596	1.537	1.519	1.114	0.542	1.327	7.964	6.216	5.42	5.818	3.792	3.687	3.74	0.588	0.475	NA	NA	NA	NA	NA
12	Cr-12-33	m	G	11.848	NA	NA	NA	NA	1.266	0.217	34.509	0.078	1.135	0.265	34.468	0.085	1.153	0.288	48.199	0.124	3	0.096	1.432	1.413	1.384	1.237	1.104	0.418	1.165	6.988	5.711	5.638	5.675	3.711	3.664	3.687	0.497	0.449	NA	NA	NA	NA	NA
13	Cr-13-1	m	G	10.964	1.051	0.189	36.374	0.059	1.297	0.458	25.894	0.13	1.43	0.53	23.719	0.153	1.389	0.464	34.582	0.183	4	0.131	0.992	0.817	0.81	0.726	0.644	0.356	0.724	4.345	4.993	4.887	4.94	3.147	3.143	3.145	0.339	0.338	NA	NA	NA	NA	NA
13	Cr-13-3	m	G	11.509	1.057	0.165	46.064	0.063	1.284	0.429	30.195	0.139	1.603	0.594	26.93	0.216	1.612	0.609	41.569	0.326	4	0.186	1.391	1.35	1.291	1.096	0.848	0.43	1.068	6.406	6.358	5.419	5.889	3.592	3.418	3.505	0.415	0.396	NA	NA	NA	NA	NA
13	Cr-13-4	m	G	10.889	0.85	0.108	25.115	0.019	1.711	0.663	15.077	0.147	1.925	0.75	18.666	0.231	1.589	0.611	38.991	0.305	4	0.176	1.283	1.225	1.143	1.022	0.852	0.281	0.968	5.807	4.943	NA	4.943	3.21	2.998	3.104	0.385	0.375	NA	NA	NA	NA	NA
13	Cr-13-5	m	G	11.503	1.132	0.287	39.709	0.104	1.437	0.556	25.75	0.173	1.652	0.635	28.45	0.25	1.49	0.607	42.93	0.308	4	0.209	1.177	1.129	1.022	0.99	0.746	0.391	0.909	5.456	5.373	5.355	5.364	3.287	3.259	3.273	0.37	0.37	NA	NA	NA	NA	NA
13	Cr-13-6	m	G	8.619	0.643	0.14	35.357	0.026	0.864	0.294	28.149	0.06	0.964	0.393	26.42	0.084	0.946	0.377	34.405	0.101	4	0.068	0.688	0.679	0.656	0.605	0.37	0.202	0.533	3.199	4.165	3.901	4.033	2.198	1.949	2.074	0.189	0.161	NA	NA	NA	NA	NA
13	Cr-13-7	m	G	7.361	0.619	0.123	37.111	0.023	0.834	0.327	26.131	0.06	1.06	0.409	22.268	0.082	1.016	0.358	36.623	0.109	4	0.068	0.503	0.481	0.457	0.412	0.325	0.145	0.387	2.323	3.036	2.9	2.968	1.648	1.607	1.628	0.115	0.099	NA	NA	NA	NA	NA
13	Cr-13-8	m	G	11.66	1.124	0.256	44.387	0.101	1.531	0.571	27.478	0.202	1.584	0.719	34.639	0.324	1.424	0.595	51.043	0.329	4	0.239	1.309	1.295	1.074	0.733	0.185	0.137	0.789	4.734	3.712	3.317	3.515	3.04	NA	3.04	0.382	0.354	NA	NA	NA	NA	NA
13	Cr-13-10	m	G	13.25	1.029	0.066	24.109	0.014	1.745	0.542	20.773	0.168	1.886	0.716	26.975	0.306	1.861	0.646	40.071	0.387	4	0.219	1.878	1.776	1.732	1.583	1.313	0.535	1.469	8.817	6.132	6.1	6.116	3.984	3.83	3.907	0.537	0.517	NA	NA	NA	NA	NA
13	Cr-13-12	m	G	11.095	1.049	0.125	29.072	0.032	1.517	0.498	24.679	0.158	1.604	0.594	25.974	0.209	1.571	0.512	38.258	0.249	4	0.162	1.074	1.018	0.989	0.939	0.793	0.377	0.865	5.19	5.562	5.545	5.553	3.303	3.192	3.248	0.397	0.378	NA	NA	NA	NA	NA
13	Cr-13-13	m	G	10.624	1.108	0.219	40.411	0.079	1.46	0.499	31.535	0.191	1.271	0.482	41.076	0.201	1.607	0.589	41.775	0.315	4	0.197	0.937	0.875	0.859	0.837	0.619	0.272	0.733	4.4	4.889	4.868	4.878	2.916	2.782	2.849	0.315	0.31	NA	NA	NA	NA	NA
13	Cr-13-14	m	G	10.971	1.098	0.21	42.724	0.078	1.381	0.491	26.904	0.153	1.38	0.545	30.6	0.191	1.449	0.534	42.638	0.262	4	0.171	1.143	0.95	0.911	0.873	0.622	0.279	0.796	4.777	5.112	5.03	5.071	2.815	2.352	2.584	0.347	0.322	NA	NA	NA	NA	NA
13	Cr-13-16	m	G	9.682	0.897	0.17	35.152	0.044	1.228	0.474	26.517	0.13	1.297	0.55	24.574	0.148	1.364	0.591	37.452	0.245	4	0.142	0.642	0.634	0.611	0.562	0.433	0.207	0.515	3.088	3.977	3.96	3.968	2.271	2.266	2.268	0.218	0.196	NA	NA	NA	NA	NA
13	Cr-13-22	m	G	11.28	1.135	0.216	39.026	0.077	1.498	0.583	22.247	0.165	1.649	0.726	25.683	0.259	1.495	0.657	43.166	0.336	4	0.209	1.247	1.137	1.125	1.064	0.799	0.339	0.952	5.71	5.191	5.114	5.152	3.378	3.231	3.305	0.403	0.395	NA	NA	NA	NA	NA
13	Cr-13-24	m	G	15.385	1.557	0.32	27.384	0.114	1.908	0.617	25.145	0.25	2.218	0.85	27.47	0.435	2.269	0.862	36.187	0.577	4	0.344	2.263	2.252	2.213	2.163	1.415	0.708	1.836	11.014	8.723	7.795	8.259	5.7	5.7	5.7	0.82	0.723	NA	NA	NA	NA	NA
13	Cr-13-25	m	G	10.709	1.021	0.096	21.444	0.018	1.472	0.491	25.676	0.157	1.532	0.514	32.423	0.211	1.446	0.492	49.428	0.27	4	0.164	0.969	0.962	0.913	0.906	0.685	0.314	0.792	4.749	5.279	4.832	5.056	3.181	3.121	3.151	0.368	0.346	NA	NA	NA	NA	NA
13	Cr-13-28	m	G	10.907	1.006	0.252	36.615	0.076	1.474	0.529	24.101	0.159	1.671	0.666	26.803	0.251	1.6	0.62	41.701	0.33	4	0.204	1.052	1.026	1.016	0.957	0.726	0.291	0.845	5.069	5.934	5.471	5.703	3.369	3.26	3.314	0.391	0.358	NA	NA	NA	NA	NA
13	Cr-13-31	m	G	10.073	1.03	0.235	44.12	0.084	1.51	0.489	29.194	0.18	1.563	0.687	35.811	0.314	1.31	0.613	48.388	0.3	4	0.22	0.914	0.9	0.847	0.816	0.583	0.25	0.719	4.311	5.099	4.925	5.012	2.958	2.885	2.921	0.362	0.357	NA	NA	NA	NA	NA
13	Cr-13-35	m	G	10.235	0.934	0.236	48.034	0.082	1.373	0.525	28.049	0.169	1.338	0.504	32.522	0.181	1.444	0.544	43.99	0.273	4	0.176	0.938	0.916	0.896	0.852	0.677	0.304	0.764	4.583	5.098	4.784	4.941	2.984	2.967	2.975	0.361	0.35	NA	NA	NA	NA	NA
13	Cr-13-36	m	G	10.513	0.921	0.159	35.149	0.042	1.304	0.409	31.194	0.138	1.328	0.54	33.887	0.2	1.223	0.479	51.476	0.229	4	0.152	0.872	0.832	0.832	0.787	0.554	0.276	0.692	4.153	4.339	4.111	4.225	2.756	2.699	2.727	0.321	0.304	NA	NA	NA	NA	NA
13	Cr-13-37	m	G	13.415	1.318	0.319	28.937	0.102	1.732	0.701	28.939	0.294	1.948	0.862	30.401	0.425	1.748	0.667	40.136	0.376	4	0.299	1.664	1.519	1.49	1.254	0.91	0.522	1.226	7.359	6.476	4.124	5.3	3.777	3.368	3.573	0.517	0.431	NA	NA	NA	NA	NA
15	Cr-15-01	m	G	15.076	1.239	0.282	43.882	0.121	1.655	0.535	33.635	0.245	1.743	0.758	31.314	0.343	1.697	0.712	46.75	0.44	4	0.287	2.098	2.016	1.928	1.894	1.486	0.626	1.675	10.048	7.337	7.851	7.594	4.644	NA	4.644	0.629	0.613	NA	NA	NA	NA	NA
15	Cr-15-02	m	G	14.38	1.297	0.223	34.317	0.081	1.698	0.516	28.13	0.207	1.806	0.539	29.527	0.24	1.672	0.413	55.221	0.284	4	0.203	1.682	1.607	1.481	1.34	1.233	0.359	1.284	7.703	6.744	6.606	6.675	4.635	4.442	4.538	0.576	0.517	NA	NA	NA	NA	NA
15	Cr-15-04	m	G	7.836	0.828	0.208	34.171	0.048	1.1	0.448	22.004	0.092	1.067	0.513	23.055	0.107	0.971	0.515	31.038	0.129	4	0.094	0.636	0.61	0.583	0.577	0.431	0.205	0.507	3.042	4.478	4.107	4.293	2.545	2.503	2.524	0.212	0.199	NA	NA	NA	NA	NA
15	Cr-15-06	m	G	14.207	1.295	0.256	36.477	0.098	1.742	0.615	25.752	0.233	1.769	0.656	25.149	0.247	1.748	0.759	40.009	0.427	4	0.251	2.04	1.81	1.786	1.577	1.422	0.65	1.547	9.284	7.674	5.796	6.735	4.346	NA	4.346	0.558	0.552	NA	NA	NA	NA	NA
15	Cr-15-12	m	G	15.005	1.441	0.259	37.147	0.113	1.756	0.578	29.086	0.247	1.613	0.551	39.272	0.281	1.774	0.59	48.292	0.391	4	0.258	1.671	1.664	1.639	1.456	1.19	0.495	1.352	8.115	6.965	6.727	6.846	3.931	3.684	3.808	0.615	0.552	NA	NA	NA	NA	NA
15	Cr-15-14	m	G	12.509	1.052	0.149	38.73	0.049	1.412	0.445	27.414	0.145	1.467	0.578	29.852	0.211	1.298	0.426	50.638	0.214	4	0.155	1.989	1.884	1.749	1.724	1.29	0.601	1.54	9.238	6.446	6.42	6.433	4.833	4.576	4.705	0.601	0.551	NA	NA	NA	NA	NA
15	Cr-15-16	m	G	10.881	0.965	0.111	12.427	0.012	1.162	0.396	27.034	0.105	1.242	0.43	25.222	0.114	1.134	0.412	40.419	0.151	4	0.095	1.342	1.218	1.086	1.088	0.9	0.382	1.003	6.015	6.293	5.503	5.898	4.054	3.882	3.968	0.556	0.479	NA	NA	NA	NA	NA
15	Cr-15-18	m	G	8.853	0.887	0.132	43.234	0.04	1.43	0.558	22.691	0.154	1.327	0.66	24.998	0.185	1.259	0.639	33.231	0.22	4	0.15	0.766	0.748	0.646	0.529	0.508	0.238	0.572	3.433	4.341	4.307	4.324	2.313	2.071	2.192	0.151	0.129	NA	NA	NA	NA	NA
15	Cr-15-22	m	G	10.716	0.918	0.109	30.867	0.026	1.509	0.546	24.448	0.171	1.501	0.571	37.309	0.26	1.394	0.582	37.763	0.248	4	0.176	1.011	0.523	0.913	0.806	0.733	0.364	0.725	4.35	5.637	5.544	5.59	3.363	3.312	3.337	0.435	0.386	NA	NA	NA	NA	NA
15	Cr-15-23	m	G	13.363	1.187	0.234	29.839	0.069	1.644	0.621	27.834	0.239	1.726	0.737	31.341	0.331	1.525	0.682	42.583	0.352	4	0.248	2.092	2.059	1.747	1.714	1.303	0.534	1.575	9.449	6.96	6.284	6.622	4.235	4.075	4.155	0.567	0.469	NA	NA	NA	NA	NA
15	Cr-15-25	m	G	8.603	0.891	0.196	19.519	0.029	1.049	0.318	21.375	0.061	0.94	0.375	22.104	0.066	0.902	0.375	34.496	0.096	4	0.063	0.783	0.692	0.591	0.586	0.557	0.178	0.565	3.387	4.368	NA	4.368	2.428	2.32	2.374	0.194	0.174	NA	NA	NA	NA	NA
15	Cr-15-27	m	G	14.675	1.327	0.284	37.911	0.116	1.813	0.608	30.114	0.276	2.022	0.802	32.137	0.431	1.893	0.718	44.907	0.48	4	0.326	2.112	2.049	2.039	1.996	1.372	0.624	1.699	10.192	7.35	7.34	7.345	5.149	NA	5.149	0.686	0.647	NA	NA	NA	NA	NA
15	Cr-15-29	m	G	14.51	1.335	0.204	29.67	0.067	1.735	0.597	32.021	0.275	1.772	0.722	27.597	0.296	1.726	0.485	36.649	0.25	4	0.222	1.508	1.418	1.395	1.379	1.149	0.387	1.206	7.236	7.17	6.684	6.927	3.968	3.817	3.893	0.529	0.475	NA	NA	NA	NA	NA
15	Cr-15-30	m	G	12.261	1.018	0.287	41.066	0.096	1.376	0.539	30.418	0.188	1.504	0.592	32.888	0.242	1.311	0.407	55.017	0.219	4	0.186	1.505	1.441	1.433	1.335	0.954	0.425	1.182	7.093	4.917	4.523	4.72	3.781	3.599	3.69	0.395	0.388	NA	NA	NA	NA	NA
15	Cr-15-34	m	G	10.563	0.966	0.185	24.656	0.037	1.18	0.289	33.116	0.093	1.359	0.5	20.62	0.12	1.262	0.481	31.158	0.157	4	0.102	1.321	1.258	1.256	1.15	0.844	0.418	1.041	6.247	5.701	5.683	5.692	3.335	3.111	3.223	0.349	0.311	NA	NA	NA	NA	NA
15	Cr-15-35	m	G	14.25	1.226	0.366	29.246	0.11	1.646	0.691	30.239	0.286	1.682	0.671	42.826	0.384	1.776	0.626	59.906	0.481	4	0.315	1.752	1.747	1.707	1.642	1.251	0.527	1.438	8.626	6.068	5.798	5.933	4.562	4.202	4.382	0.557	0.534	NA	NA	NA	NA	NA
15	Cr-15-37	m	G	13.028	1.257	0.279	37.974	0.108	1.638	0.567	23.99	0.189	1.579	0.606	29.544	0.236	1.503	0.552	39.061	0.261	4	0.199	1.75	1.635	1.26	1.238	1.195	0.518	1.266	7.596	7.198	6.769	6.984	4.513	3.72	4.117	0.53	0.474	NA	NA	NA	NA	NA
15	Cr-15-38	m	G	15.436	1.323	0.318	27.667	0.098	1.917	0.747	25.931	0.313	2.353	0.944	29.261	0.543	2.093	0.969	31.882	0.536	4	0.372	3.129	3.027	2.999	2.927	2.241	0.876	2.533	15.199	9.362	9.344	9.353	5.427	5.399	5.413	0.792	0.684	NA	NA	NA	NA	NA
15	Cr-15-39	m	G	10.735	NA	NA	NA	NA	1.189	0.359	20.781	0.076	1.406	0.496	21.853	0.13	1.37	0.464	35.128	0.183	3	0.129	1.217	1.18	0.985	0.96	0.807	0.349	0.916	5.498	NA	NA	NA	3.526	3.292	3.409	0.422	0.404	NA	NA	NA	NA	NA
15	Cr-15-41	m	G	13.225	1.167	0.236	40.426	0.089	1.634	0.513	29.439	0.206	1.743	0.576	33.201	0.275	1.693	0.577	46.543	0.355	4	0.231	1.886	1.798	1.703	1.688	1.279	0.592	1.491	8.946	5.566	NA	5.566	4.203	4.14	4.172	0.521	0.511	NA	NA	NA	NA	NA
16	Cr-16-03	m	G	13.509	NA	NA	NA	NA	NA	NA	NA	NA	1.38	0.274	38.599	0.118	1.274	0.271	37.453	0.105	2	0.111	1.575	1.487	1.467	1.274	1.243	0.463	1.252	7.509	6.643	4.658	5.651	4.015	2.86	3.438	0.578	0.54	NA	NA	NA	NA	NA
16	Cr-16-04	m	G	13.201	NA	NA	NA	NA	1.395	0.331	24.692	0.096	1.339	0.343	24.244	0.094	1.151	0.36	38.883	0.13	3	0.107	1.842	1.733	1.711	1.631	0.994	0.419	1.388	8.33	6.423	5.089	5.756	4.217	3.934	4.076	0.604	0.558	NA	NA	NA	NA	NA
16	Cr-16-06	m	G	8.029	NA	NA	NA	NA	0.773	0.114	25.61	0.019	0.761	0.113	37.091	0.026	0.761	0.119	25.014	0.019	3	0.021	0.672	0.638	0.632	0.516	0.426	0.22	0.517	3.104	3.386	3.315	3.351	1.967	1.903	1.935	0.156	0.145	NA	NA	NA	NA	NA
16	Cr-16-07	m	G	11.59	NA	NA	NA	NA	1.123	0.178	29.198	0.049	1.142	0.289	24.198	0.068	1.236	0.158	45.546	0.07	3	0.062	1.233	1.152	1.125	1.099	0.863	0.394	0.978	5.866	5.052	4.359	4.706	2.924	2.864	2.894	0.379	0.367	NA	NA	NA	NA	NA
16	Cr-16-08	m	G	12.261	NA	NA	NA	NA	1.333	0.144	23.781	0.039	1.157	0.215	23.734	0.05	1.217	0.184	27.907	0.052	3	0.047	1.261	1.259	1.141	1.102	0.822	0.197	0.964	5.782	5.651	5.574	5.613	3.593	3.536	3.565	0.491	0.434	NA	NA	NA	NA	NA
16	Cr-16-09	m	G	13.55	NA	NA	NA	NA	1.442	0.237	29.323	0.084	1.354	0.395	28.665	0.128	1.274	0.291	44.529	0.13	3	0.114	1.988	1.855	1.833	1.442	1.227	0.672	1.503	9.017	6.627	4.827	5.727	4.416	4.271	4.344	0.641	0.607	NA	NA	NA	NA	NA
16	Cr-16-10	m	G	11.63	NA	NA	NA	NA	1.258	0.278	28.657	0.084	1.131	0.323	30.848	0.094	1.234	0.26	39.545	0.102	3	0.093	1.421	1.371	1.284	1.221	0.942	0.495	1.122	6.734	6.457	5.999	6.228	3.889	3.784	3.837	0.496	0.48	NA	NA	NA	NA	NA
16	Cr-16-12	m	G	15.173	NA	NA	NA	NA	1.632	0.225	31.381	0.096	1.581	0.218	36.404	0.102	1.553	0.098	70.577	0.072	3	0.09	1.816	1.686	1.612	1.509	1.237	0.607	1.411	8.467	6.323	6.227	6.275	3.749	3.624	3.687	0.587	0.584	NA	NA	NA	NA	NA
16	Cr-16-13	m	G	10.99	NA	NA	NA	NA	1.104	0.129	61.68	0.063	0.994	0.248	40.463	0.08	1.022	0.192	35.598	0.057	3	0.067	1.166	1.155	1.122	1.096	0.828	0.348	0.953	5.715	5.117	5.073	5.095	3.149	2.897	3.023	0.414	0.39	NA	NA	NA	NA	NA
16	Cr-16-14	m	G	10.567	NA	NA	NA	NA	1.135	0.124	18.286	0.022	1.22	0.144	25.852	0.038	1.251	0.129	22.633	0.031	3	0.03	0.73	0.699	0.649	0.618	0.48	0.437	0.602	3.613	4.297	4.151	4.224	2.413	NA	2.413	0.282	0.259	NA	NA	NA	NA	NA
16	Cr-16-15	m	G	14.261	NA	NA	NA	NA	1.512	0.241	22.129	0.069	1.325	0.371	41.128	0.162	1.196	0.313	55.749	0.155	3	0.128	1.931	1.88	1.81	1.792	1.367	0.57	1.558	9.35	7.446	5.659	6.553	4.656	4.156	4.406	0.694	0.684	NA	NA	NA	NA	NA
16	Cr-16-16	m	G	12.542	NA	NA	NA	NA	1.383	0.222	26.204	0.068	1.316	0.233	33.926	0.086	1.267	0.183	55.458	0.095	3	0.083	1.12	1.058	1.023	0.914	0.694	0.334	0.857	5.143	5.303	3.836	4.57	3.225	2.758	2.992	0.357	0.357	NA	NA	NA	NA	NA
16	Cr-16-17	m	G	14.209	NA	NA	NA	NA	1.368	0.24	26.655	0.074	1.329	0.272	22.821	0.07	1.382	0.262	43.278	0.124	3	0.089	1.908	1.898	1.599	1.448	1.226	0.833	1.485	8.912	6.08	6.01	6.045	4.273	4.163	4.218	0.791	0.715	NA	NA	NA	NA	NA
16	Cr-16-19	m	G	14.476	NA	NA	NA	NA	1.625	0.305	27.019	0.113	1.573	0.389	33.875	0.171	1.427	0.331	28.491	0.113	3	0.132	1.683	1.615	1.343	1.198	1.062	0.576	1.246	7.477	5.225	5.192	5.209	3.936	3.75	3.843	0.568	0.554	NA	NA	NA	NA	NA
16	Cr-16-20	m	G	13.013	NA	NA	NA	NA	1.272	0.212	44.815	0.095	1.261	0.302	25.851	0.083	1.262	0.22	44.394	0.097	3	0.092	1.967	1.871	1.531	1.482	1.165	0.538	1.426	8.554	6.85	6.463	6.657	4.351	3.996	4.174	0.658	0.656	NA	NA	NA	NA	NA
16	Cr-16-23	m	G	9.061	NA	NA	NA	NA	0.952	0.152	33.86	0.04	0.903	0.218	36.007	0.058	0.898	0.169	51.097	0.059	3	0.052	0.876	0.834	0.816	0.762	0.606	0.271	0.694	4.165	4.368	4.325	4.347	2.569	2.329	2.449	0.273	0.25	NA	NA	NA	NA	NA
16	Cr-16-25	m	G	14.777	NA	NA	NA	NA	1.711	0.308	28.107	0.124	1.58	0.304	30.954	0.124	1.768	0.286	32.746	0.137	3	0.128	1.578	1.555	1.355	1.153	1.056	0.498	1.199	7.195	5.357	NA	5.357	3.817	3.722	3.77	0.573	0.496	NA	NA	NA	NA	NA
16	Cr-16-26	m	G	12.816	NA	NA	NA	NA	1.141	0.321	28.88	0.088	1.128	0.264	25.213	0.063	1.388	0.135	70.242	0.088	3	0.08	1.14	1.102	1.046	0.836	0.766	0.305	0.866	5.195	5.162	4.978	5.07	3.155	3.085	3.12	0.415	0.393	NA	NA	NA	NA	NA
16	Cr-16-27	m	G	13.335	NA	NA	NA	NA	1.393	0.318	24.767	0.093	1.443	0.386	31.459	0.145	1.402	0.344	40.093	0.155	3	0.131	1.946	1.86	1.831	1.733	1.327	0.562	1.543	9.259	6.522	5.994	6.258	4.446	3.91	4.178	0.616	0.247	NA	NA	NA	NA	NA
16	Cr-16-28	m	G	13.319	NA	NA	NA	NA	NA	NA	NA	NA	1.368	0.155	36.928	0.064	1.469	0.238	24.374	0.072	2	0.068	1.347	1.347	1.314	1.208	1.003	0.488	1.118	6.707	5.392	5.122	5.257	3.264	2.9	3.082	0.482	0.461	NA	NA	NA	NA	NA
18	Cr-18-01	m	G	11.378	NA	NA	NA	NA	1.198	0.285	32.815	0.093	1.117	0.293	27.195	0.075	1.034	0.247	49.458	0.097	3	0.088	1.084	1.068	1.051	1.019	0.785	0.356	0.894	5.363	5.342	5.289	5.316	3.141	3.096	3.119	0.473	0.451	NA	NA	NA	NA	NA
18	Cr-18-04	m	G	8.136	NA	NA	NA	NA	1.096	0.185	24.976	0.043	0.787	0.248	30.105	0.049	0.781	0.186	36.276	0.043	3	0.045	0.574	0.552	0.53	0.528	0.39	0.175	0.458	2.749	3.725	3.667	3.696	1.812	1.676	1.744	1.15	1.148	NA	NA	NA	NA	NA
18	Cr-18-07	m	G	12.633	NA	NA	NA	NA	1.32	0.33	35.567	0.127	1.43	0.343	38.46	0.153	1.552	0.361	41.642	0.186	3	0.155	1.158	1.136	1.071	1.02	0.777	0.182	0.891	5.344	5.794	5.357	5.576	3.425	3.273	3.349	0.432	0.432	NA	NA	NA	NA	NA
18	Cr-18-09	m	G	8.693	NA	NA	NA	NA	0.916	0.18	45.956	0.059	0.838	0.243	48.918	0.077	0.928	0.168	67.832	0.072	3	0.069	0.604	0.583	0.554	0.418	0.41	0.226	0.466	2.795	3.772	NA	3.772	2.327	2.247	2.287	0.251	0.241	NA	NA	NA	NA	NA
18	Cr-18-10	m	G	12.063	NA	NA	NA	NA	1.233	0.377	37.595	0.142	1.344	0.4	40.754	0.175	1.284	0.329	50.624	0.163	3	0.16	1.418	1.317	0.908	0.901	0.419	0.416	0.897	5.379	5.161	5.057	5.109	3.522	2.603	3.063	0.522	0.475	NA	NA	NA	NA	NA
18	Cr-18-11	m	G	9.856	NA	NA	NA	NA	1.105	0.299	34.981	0.095	1.089	0.352	33.541	0.106	1.104	0.262	51.731	0.114	3	0.105	0.887	0.87	0.851	0.671	0.625	0.31	0.702	4.214	4.457	NA	4.457	2.415	2.289	2.352	0.293	0.274	NA	NA	NA	NA	NA
18	Cr-18-12	m	G	8.252	NA	NA	NA	NA	0.922	0.233	40.911	0.07	0.887	0.214	47.749	0.07	0.864	0.225	50.653	0.075	3	0.072	0.599	0.575	0.567	0.556	0.424	0.19	0.485	2.911	4.388	3.657	4.023	2.43	2.293	2.362	0.207	0.192	NA	NA	NA	NA	NA
18	Cr-18-14	m	G	12.642	NA	NA	NA	NA	1.294	0.274	45.781	0.127	1.469	0.328	42.583	0.163	1.602	0.374	51.588	0.235	3	0.175	1.338	1.338	1.248	1.22	0.922	0.465	1.089	6.531	6.344	5.671	6.008	3.781	3.766	3.774	0.515	0.492	NA	NA	NA	NA	NA
18	Cr-18-16	m	G	7.889	NA	NA	NA	NA	0.854	0.236	25.354	0.043	0.915	0.303	28.046	0.065	0.839	0.269	44.083	0.079	3	0.062	0.625	0.609	0.601	0.547	0.409	0.229	0.503	3.02	3.406	3.126	3.266	1.835	1.6	1.718	0.136	0.119	NA	NA	NA	NA	NA
18	Cr-18-19	m	G	10.81	NA	NA	NA	NA	1.085	0.288	37.708	0.096	1.235	0.296	41.519	0.121	1.099	0.196	41.531	0.071	3	0.096	1.254	1.154	1.17	1.113	0.89	0.364	0.991	5.945	NA	NA	NA	2.961	2.92	2.941	0.434	0.373	NA	NA	NA	NA	NA
18	Cr-18-21	m	G	9.992	NA	NA	NA	NA	1.035	0.211	35.555	0.063	1.065	0.23	42.842	0.083	1.232	0.228	52.479	0.111	3	0.086	0.638	0.613	0.602	0.601	0.459	0.217	0.522	3.13	4.35	4.227	4.289	2.357	2.288	2.323	0.253	0.225	NA	NA	NA	NA	NA
18	Cr-18-22	m	G	9.998	NA	NA	NA	NA	1.114	0.265	37.135	0.089	1.181	0.29	35.343	0.099	1.178	0.249	39.354	0.093	3	0.094	0.636	0.633	0.502	0.488	0.444	0.164	0.478	2.867	3.84	2.717	3.279	2.175	2.163	2.169	0.206	0.189	NA	NA	NA	NA	NA
18	Cr-18-24	m	G	10.687	NA	NA	NA	NA	1.248	0.281	34.989	0.101	1.119	0.352	38.656	0.123	1.192	0.328	51.105	0.152	3	0.125	1.187	1.136	1.1	0.969	0.833	0.403	0.938	5.628	4.994	4.69	4.842	2.863	2.754	2.809	0.3	0.249	NA	NA	NA	NA	NA
18	Cr-18-25	m	G	9.243	NA	NA	NA	NA	0.968	0.265	34.155	0.072	1.092	0.214	45.205	0.083	1.09	0.286	53.574	0.125	3	0.093	0.737	0.714	0.691	0.688	0.478	0.25	0.593	3.558	4.267	4.243	4.255	2.381	2.239	2.31	0.205	0.195	NA	NA	NA	NA	NA
18	Cr-18-27	m	G	12.684	NA	NA	NA	NA	1.326	0.315	37.964	0.128	1.262	0.38	36.318	0.142	1.382	0.312	51.223	0.168	3	0.146	1.496	1.429	1.379	1.329	1.07	0.419	1.187	7.122	3.784	3.587	3.686	3.646	3.511	3.579	0.515	0.49	NA	NA	NA	NA	NA
18	Cr-18-28	m	G	10.913	NA	NA	NA	NA	1.275	0.312	41.323	0.131	1.31	0.375	39.432	0.156	1.261	0.36	55.666	0.187	3	0.158	1.241	1.213	1.968	0.894	0.878	0.414	1.101	6.608	5.422	5.251	5.337	3.594	3.472	3.533	0.488	0.452	NA	NA	NA	NA	NA
18	Cr-18-36	m	G	7.03	NA	NA	NA	NA	0.989	0.156	26.12	0.034	0.654	0.099	39.234	0.02	0.744	0.149	35.181	0.032	3	0.029	0.354	0.35	0.335	0.312	0.218	0.11	0.28	1.679	3.751	3.725	3.738	1.623	1.61	1.617	0.118	0.106	NA	NA	NA	NA	NA
18	Cr-18-38	m	G	13.6	NA	NA	NA	NA	1.369	0.329	43.824	0.156	1.669	0.365	45.526	0.217	1.874	0.373	51.807	0.275	3	0.216	1.458	1.45	1.373	1.19	1.091	0.484	1.174	7.046	5.98	5.453	5.717	3.9	3.587	3.744	0.664	0.596	NA	NA	NA	NA	NA
18	Cr-18-41	m	G	12.657	NA	NA	NA	NA	1.245	0.291	32.727	0.098	1.309	0.293	36.899	0.115	1.309	0.407	41.419	0.176	3	0.13	1.32	1.302	1.237	0.95	0.348	0.346	0.917	5.503	6.142	5.539	5.841	3.488	2.983	3.236	0.477	0.269	NA	NA	NA	NA	NA
18	Cr-18-43	m	G	8.737	NA	NA	NA	NA	1.023	0.23	33.587	0.065	0.919	0.195	51.791	0.07	0.93	0.228	65.05	0.096	3	0.077	0.63	0.617	0.597	0.575	0.403	0.183	0.501	3.005	4.288	3.984	4.136	2.252	2.235	2.244	1.187	1.154	NA	NA	NA	NA	NA
19	Cr-19-01	m	G	14.397	NA	NA	NA	NA	1.667	0.382	32.339	0.17	1.671	0.474	34.732	0.226	1.691	0.466	37.575	0.24	3	0.212	1.987	1.957	1.875	1.775	1.278	0.585	1.576	9.457	4.425	4.313	4.369	3.426	2.981	3.204	0.634	0.566	NA	NA	NA	NA	NA
19	Cr-19-06	m	G	13.27	NA	NA	NA	NA	1.605	0.34	23.817	0.11	1.754	0.426	28.621	0.179	1.742	0.43	32.459	0.201	3	0.163	1.261	1.251	1.248	1.1	0.891	0.437	1.031	6.188	5.33	NA	5.33	3.371	3.14	3.256	0.388	0.373	NA	NA	NA	NA	NA
19	Cr-19-08	m	G	13.588	NA	NA	NA	NA	1.493	0.378	29.684	0.14	1.532	0.45	33.527	0.19	1.524	0.43	46.633	0.238	3	0.189	1.588	1.542	1.266	1.025	0.892	0.53	1.141	6.843	5.687	3.831	4.759	3.564	3.239	3.402	0.59	0.558	NA	NA	NA	NA	NA
19	Cr-19-09	m	G	11.647	NA	NA	NA	NA	1.405	0.45	40.866	0.207	1.406	0.538	35.007	0.217	1.353	0.466	47.998	0.234	3	0.219	1.461	1.45	1.385	1.34	1.108	0.413	1.193	7.157	5.963	5.063	5.513	3.401	2.803	3.102	0.474	0.386	NA	NA	NA	NA	NA
19	Cr-19-10	m	G	10.798	NA	NA	NA	NA	1.147	0.312	29.251	0.087	1.13	0.41	25.899	0.101	1.251	0.34	44.277	0.148	3	0.112	0.819	0.798	0.739	0.688	0.542	0.29	0.646	3.876	4.499	NA	4.499	2.603	1.926	2.265	0.273	0.251	NA	NA	NA	NA	NA
19	Cr-19-12	m	G	12.35	NA	NA	NA	NA	1.312	0.335	31.551	0.115	1.322	0.421	28.239	0.132	1.384	0.385	39.964	0.171	3	0.139	1.416	1.395	1.378	1.315	1.294	0.478	1.213	7.276	3.99	3.242	3.616	3.106	3.026	3.066	0.477	0.448	NA	NA	NA	NA	NA
19	Cr-19-14	m	G	11.276	NA	NA	NA	NA	1.347	0.289	30.139	0.098	1.238	0.412	31.406	0.133	1.271	0.376	46.151	0.172	3	0.134	1.038	0.979	0.931	0.857	0.789	0.422	0.836	5.016	4.681	4.118	4.4	3.299	NA	3.299	0.43	0.235	NA	NA	NA	NA	NA
19	Cr-19-15	m	G	12.058	NA	NA	NA	NA	1.272	0.335	34.336	0.12	1.189	0.401	37.757	0.146	1.502	0.432	49.54	0.247	3	0.171	1.467	1.357	1.324	1.323	1.058	0.452	1.164	6.981	5.691	4.755	5.223	3.034	2.207	2.621	0.479	0.421	NA	NA	NA	NA	NA
19	Cr-19-19	m	G	11.46	NA	NA	NA	NA	1.366	0.323	37.526	0.134	1.266	0.42	36.56	0.158	1.028	0.225	69.447	0.108	3	0.134	1.22	1.117	1.019	1.003	0.583	0.404	0.891	5.346	4.896	NA	4.896	2.999	2.587	2.793	0.525	0.453	NA	NA	NA	NA	NA
19	Cr-19-21	m	G	9.833	NA	NA	NA	NA	1.133	0.37	33.626	0.116	1.012	0.381	47.51	0.142	0.835	0.271	78.758	0.111	3	0.123	1.018	0.958	0.941	0.786	0.751	0.352	0.801	4.806	2.542	3.074	2.808	2.639	2.068	2.354	0.333	0.315	NA	NA	NA	NA	NA
19	Cr-19-23	m	G	12.242	NA	NA	NA	NA	1.356	0.324	40.29	0.142	1.202	0.37	33.899	0.124	1.405	0.231	68.219	0.151	3	0.139	1.233	1.233	1.163	1.122	0.928	0.457	1.023	6.136	5.203	3.837	4.52	3.226	NA	3.226	0.421	0.415	NA	NA	NA	NA	NA
19	Cr-19-24	m	G	12.873	NA	NA	NA	NA	1.293	0.379	33.797	0.136	1.045	0.307	35.271	0.093	1.107	0.243	46.37	0.097	3	0.109	1.729	1.614	1.577	1.531	1.182	0.545	1.363	8.178	3.361	3.256	3.309	3.43	2.595	3.013	0.529	0.475	NA	NA	NA	NA	NA
19	Cr-19-27	m	G	13.938	NA	NA	NA	NA	1.397	0.449	35.871	0.184	1.49	0.544	42.444	0.274	1.502	0.507	53.11	0.305	3	0.254	1.818	1.722	1.702	1.22	0.819	0.6	1.314	7.881	5.975	NA	5.975	3.68	3.53	3.605	0.635	0.526	NA	NA	NA	NA	NA
19	Cr-19-28	m	G	18.233	NA	NA	NA	NA	1.843	0.492	37.061	0.273	1.848	0.603	38.51	0.347	1.847	0.581	50.228	0.412	3	0.344	2.059	1.855	1.855	1.594	1.194	0.684	1.54	9.241	5.101	4.332	4.717	3.896	NA	3.896	0.962	0.846	NA	NA	NA	NA	NA
19	Cr-19-30	m	G	12.336	NA	NA	NA	NA	1.405	0.384	35.395	0.156	1.318	0.447	39.174	0.186	1.384	0.413	52.235	0.226	3	0.189	1.507	1.356	1.288	1.206	0.956	0.556	1.145	6.869	4.277	3.389	3.833	3.384	3.028	3.206	0.455	0.418	NA	NA	NA	NA	NA
19	Cr-19-31	m	G	10.678	NA	NA	NA	NA	1.074	0.242	36.847	0.078	1.124	0.312	37.115	0.106	1.152	0.273	49.502	0.12	3	0.101	1.246	1.173	1.16	1.122	0.834	0.419	0.992	5.954	5.478	3.95	4.714	2.575	2.509	2.542	0.369	0.337	NA	NA	NA	NA	NA
19	Cr-19-34	m	G	10.97	NA	NA	NA	NA	1.238	0.278	39.435	0.109	1.201	0.253	49.84	0.116	1.314	0.345	46.95	0.166	3	0.13	0.868	0.777	0.77	0.75	0.662	0.297	0.687	4.124	3.642	2.993	3.318	2.519	2.031	2.275	0.349	0.331	NA	NA	NA	NA	NA
19	Cr-19-35	m	G	10.893	NA	NA	NA	NA	1.314	0.39	30.04	0.128	1.28	0.461	31.802	0.155	1.246	0.324	47.934	0.15	3	0.145	1.088	1.02	1.015	0.982	0.8	0.395	0.883	5.3	5.476	4.835	5.156	3.266	3.041	3.154	0.457	0.424	NA	NA	NA	NA	NA
19	Cr-19-36	m	G	9.55	NA	NA	NA	NA	1.157	0.243	42.548	0.095	1.025	0.349	41.453	0.118	1.049	0.355	52.041	0.147	3	0.12	0.911	0.859	0.844	0.837	0.634	0.271	0.726	4.356	3.65	NA	3.65	2.783	1.686	2.235	0.264	0.248	NA	NA	NA	NA	NA
19	Cr-19-38	m	G	17.067	NA	NA	NA	NA	1.778	0.352	34.857	0.179	1.691	0.42	44.313	0.248	1.64	0.41	55.062	0.276	3	0.234	2.618	2.491	2.301	2.206	1.314	0.934	1.977	11.864	6.373	4.899	5.636	4.575	3.48	4.028	0.947	0.839	NA	NA	NA	NA	NA
20	Cr-20-04	m	G	11.87	NA	NA	NA	NA	1.366	0.274	30.457	0.095	1.386	0.265	34.884	0.105	1.438	0.301	40.553	0.141	3	0.114	1.11	1.07	1.057	1.045	0.765	0.348	0.899	5.395	5.245	5.017	5.131	3.649	3.313	3.481	0.406	0.373	NA	NA	NA	NA	NA
20	Cr-20-05	m	G	13.742	NA	NA	NA	NA	1.415	0.272	36.545	0.115	1.355	0.274	39.356	0.118	1.355	0.208	71.087	0.133	3	0.122	1.239	1.235	1.16	1.132	0.862	0.392	1.003	6.02	4.733	4.537	4.635	3.649	3.362	3.506	0.363	0.32	NA	NA	NA	NA	NA
20	Cr-20-09	m	G	9.383	NA	NA	NA	NA	1.053	0.196	19.665	0.035	1.011	0.239	26.926	0.055	1.063	0.136	52.997	0.058	3	0.049	0.677	0.633	0.605	0.516	0.42	0.219	0.512	3.07	2.803	2.608	2.706	2.34	2.067	2.204	0.218	0.215	NA	NA	NA	NA	NA
20	Cr-20-10	m	G	9.876	NA	NA	NA	NA	1.281	0.249	26.919	0.072	1.279	0.305	36.514	0.116	1.177	0.249	37.65	0.09	3	0.093	1.044	0.966	0.892	0.745	0.549	0.288	0.747	4.484	3.601	3.023	3.312	3.028	2.804	2.916	0.309	0.276	NA	NA	NA	NA	NA
20	Cr-20-12	m	G	13.941	NA	NA	NA	NA	1.548	0.366	46.971	0.207	1.657	0.438	52.543	0.288	1.712	0.365	58.726	0.267	3	0.254	1.653	1.529	1.518	1.41	1.195	0.537	1.307	7.842	6.722	5.913	6.318	4.137	3.917	4.027	0.535	0.465	NA	NA	NA	NA	NA
20	Cr-20-14	m	G	8.689	NA	NA	NA	NA	0.941	0.167	22.92	0.031	0.894	0.183	34.33	0.046	0.907	0.208	43.704	0.065	3	0.047	0.498	0.492	0.461	0.453	0.37	0.181	0.409	2.455	2.939	2.481	2.71	2.104	2.061	2.083	0.19	0.153	NA	NA	NA	NA	NA
20	Cr-20-15	m	G	12.734	NA	NA	NA	NA	1.364	0.283	34.314	0.109	1.362	0.288	48.249	0.146	1.566	0.359	40.701	0.183	3	0.146	1.338	1.283	1.232	1.002	0.93	0.393	1.03	6.178	5.881	5.576	5.729	3.845	3.364	3.605	0.461	0.437	NA	NA	NA	NA	NA
20	Cr-20-19	m	G	11.6	NA	NA	NA	NA	1.282	0.355	32.73	0.123	1.302	0.3	37.878	0.12	1.286	0.27	38.595	0.108	3	0.117	1.232	1.211	1.143	1.105	0.895	0.367	0.992	5.953	4.717	3.642	4.18	2.999	2.822	2.911	0.416	0.36	NA	NA	NA	NA	NA
20	Cr-20-20	m	G	13.05	NA	NA	NA	NA	1.977	0.17	52.366	0.133	1.697	0.385	50.835	0.253	1.539	0.311	69.827	0.225	3	0.204	1.898	1.809	1.708	1.416	0.632	0.172	1.273	7.635	5.928	4.772	5.35	4.015	3.841	3.928	0.534	0.501	NA	NA	NA	NA	NA
20	Cr-20-21	m	G	9.526	NA	NA	NA	NA	1.027	0.289	43.433	0.102	0.979	0.28	43.255	0.094	1.027	0.295	54.85	0.124	3	0.107	0.858	0.632	0.623	0.563	0.498	0.274	0.575	3.448	3.563	3.553	3.558	2.314	2.308	2.311	0.241	0.219	NA	NA	NA	NA	NA
20	Cr-20-25	m	G	14.398	NA	NA	NA	NA	1.201	0.204	62.915	0.109	1.175	0.245	35.538	0.084	1.249	0.237	69.635	0.139	3	0.11	1.608	1.578	1.566	1.54	1.183	0.65	1.354	8.125	5.456	5.341	5.399	3.246	3.144	3.195	0.546	0.498	NA	NA	NA	NA	NA
20	Cr-20-27	m	G	15.686	NA	NA	NA	NA	1.727	0.393	42.414	0.229	1.729	0.522	52.423	0.358	1.876	0.562	54.11	0.427	3	0.338	1.981	1.879	1.827	1.563	1.42	0.647	1.553	9.317	6.783	6.153	6.468	4.572	4.519	4.546	0.719	0.578	NA	NA	NA	NA	NA
20	Cr-20-29	m	G	13.818	NA	NA	NA	NA	1.498	0.203	43.635	0.105	1.523	0.211	39.07	0.101	1.508	0.23	72.345	0.165	3	0.124	1.68	1.574	1.571	1.437	0.729	0.617	1.268	7.608	2.854	2.464	2.659	3.115	1.394	2.255	0.553	0.454	NA	NA	NA	NA	NA
20	Cr-20-34	m	G	11.651	NA	NA	NA	NA	1.189	0.276	49.316	0.124	1.36	0.326	48.033	0.165	1.395	0.295	57.804	0.174	3	0.154	1.225	1.213	1.17	0.966	0.726	0.502	0.967	5.802	5.167	4.619	4.893	3.001	2.197	2.599	0.414	0.361	NA	NA	NA	NA	NA
20	Cr-20-35	m	G	10.48	NA	NA	NA	NA	1.086	0.249	42.878	0.092	1.106	0.3	40.505	0.108	1.109	0.252	50.94	0.109	3	0.103	1.113	1.071	1.062	1.03	0.776	0.393	0.908	5.445	4.692	4.277	4.485	2.898	2.88	2.889	0.346	0.343	NA	NA	NA	NA	NA
20	Cr-20-36	m	G	13.737	NA	NA	NA	NA	1.484	0.287	40.263	0.138	1.718	0.384	45.495	0.235	1.86	0.382	47.495	0.262	3	0.212	1.83	1.619	1.579	1.248	1.195	0.332	1.301	7.803	5.19	5.023	5.107	4.532	4.362	4.447	0.483	0.309	NA	NA	NA	NA	NA
20	Cr-20-38	m	G	12.766	NA	NA	NA	NA	1.198	0.287	29.849	0.086	1.418	0.332	36.587	0.14	1.509	0.305	40.644	0.15	3	0.125	1.342	1.254	1.191	1.172	0.845	0.454	1.043	6.258	5.572	4.917	5.245	4.043	NA	4.043	0.523	0.459	NA	NA	NA	NA	NA
20	Cr-20-39	m	G	11.23	NA	NA	NA	NA	1.238	0.129	44.449	0.056	1.281	0.194	50.741	0.096	1.352	0.269	45.488	0.13	3	0.094	1.269	1.194	1.142	1.11	0.7	0.372	0.965	5.787	4.383	4.188	4.286	3.332	3.182	3.257	0.4	0.389	NA	NA	NA	NA	NA
20	Cr-20-40	m	G	14.296	NA	NA	NA	NA	1.486	0.281	48.333	0.156	1.605	0.383	56.714	0.257	1.592	0.383	55.138	0.25	3	0.221	1.868	1.663	1.34	1.243	0.96	0.707	1.297	7.781	5.471	5.261	5.366	3.689	3.483	3.586	0.528	0.491	NA	NA	NA	NA	NA
20	Cr-20-48	m	G	11.824	NA	NA	NA	NA	1.44	0.243	28.777	0.084	1.475	0.3	36.885	0.133	1.455	0.28	43.335	0.14	3	0.119	1.249	1.217	1.195	1.181	0.867	0.4	1.018	6.109	5.079	4.719	4.899	3.164	3.155	3.16	0.398	0.339	NA	NA	NA	NA	NA
21	Cr-21-03	m	G	11.366	NA	NA	NA	NA	1.226	0.282	51.255	0.135	1.188	0.34	49.247	0.153	1.392	0.295	54.939	0.168	3	0.152	1.349	1.322	1.246	1.208	0.87	0.441	1.073	6.436	5.852	3.945	4.899	3.622	2.926	3.274	0.415	0.358	NA	NA	NA	NA	NA
21	Cr-21-05	m	G	12.07	NA	NA	NA	NA	1.367	0.354	41.927	0.162	1.261	0.34	45.956	0.154	1.301	0.327	51.874	0.167	3	0.161	1.27	1.256	1.207	1.204	0.998	0.425	1.06	6.36	5.689	5.592	5.641	3.771	3.696	3.734	0.431	0.395	NA	NA	NA	NA	NA
21	Cr-21-06	m	G	10.73	NA	NA	NA	NA	1.28	0.292	33.234	0.102	1.087	0.299	40.617	0.106	1.271	0.297	39.982	0.121	3	0.11	1.033	1.02	0.806	0.781	0.459	0.309	0.735	4.408	5.087	4.931	5.009	3.443	3.349	3.396	0.348	0.336	NA	NA	NA	NA	NA
21	Cr-21-09	m	G	10.641	NA	NA	NA	NA	1.16	0.277	31.207	0.083	1.191	0.287	34.839	0.098	1.157	0.274	46.366	0.115	3	0.099	0.979	0.949	0.931	0.921	0.609	0.303	0.782	4.692	5.185	3.853	4.519	2.808	2.782	2.795	0.338	0.331	NA	NA	NA	NA	NA
21	Cr-21-11	m	G	11.529	NA	NA	NA	NA	1.337	0.23	24.967	0.065	1.316	0.251	33.333	0.091	1.374	0.283	34.561	0.11	3	0.089	1.463	1.095	1.041	1.017	0.633	0.465	0.952	5.714	5.547	4.274	4.911	3.735	3.238	3.487	0.466	0.407	NA	NA	NA	NA	NA
21	Cr-21-14	m	G	12.03	NA	NA	NA	NA	1.283	0.261	43.785	0.116	1.321	0.294	42.861	0.132	1.272	0.282	51.82	0.141	3	0.13	1.34	1.314	1.292	1.225	1.005	0.444	1.103	6.62	5.14	NA	5.14	0.358	3.09	1.724	0.457	0.393	NA	NA	NA	NA	NA
21	Cr-21-15	m	G	8.562	NA	NA	NA	NA	1.001	0.219	30.386	0.055	1.309	0.231	37.561	0.092	1.289	0.243	50.74	0.121	3	0.09	1.373	1.215	1.075	0.949	0.852	0.417	0.98	5.881	4.569	4.119	4.344	3.454	3.45	3.452	0.421	0.358	NA	NA	NA	NA	NA
21	Cr-21-16	m	G	11	NA	NA	NA	NA	1.443	0.272	31.246	0.102	1.197	0.295	34.452	0.1	1.282	0.303	43.074	0.133	3	0.111	1.344	1.173	1.169	1.062	0.956	0.179	0.981	5.883	4.111	NA	4.111	3.224	3.065	3.145	0.433	0.363	NA	NA	NA	NA	NA
21	Cr-21-17	m	G	10.339	NA	NA	NA	NA	1.016	0.193	35.039	0.056	1.257	0.237	29.463	0.073	1.317	0.233	39.191	0.097	3	0.076	0.927	0.876	0.811	0.698	0.505	0.311	0.688	4.128	4.439	4.377	4.408	2.887	2.883	2.885	0.337	0.288	NA	NA	NA	NA	NA
21	Cr-21-18	m	G	10.81	NA	NA	NA	NA	1.231	0.259	25.766	0.069	1.212	0.288	30.101	0.088	1.287	0.345	32.13	0.118	3	0.092	1.64	1.116	0.929	0.805	0.792	0.308	0.932	5.59	5.265	3.655	4.46	3.398	3.378	3.388	0.38	0.349	NA	NA	NA	NA	NA
21	Cr-21-19	m	G	10.515	NA	NA	NA	NA	1.106	0.245	28.023	0.064	1.066	0.255	29.235	0.066	1.111	0.252	51.824	0.11	3	0.08	1.251	1.2	1.049	0.902	0.765	0.211	0.896	5.378	5.047	4.479	4.763	3.385	3.353	3.369	0.346	0.316	NA	NA	NA	NA	NA
21	Cr-21-21	m	G	9.804	NA	NA	NA	NA	1.136	0.245	22.172	0.053	0.955	0.26	27.733	0.058	1.012	0.256	35.16	0.075	3	0.062	0.83	0.793	0.748	0.542	0.472	0.296	0.614	3.681	4.125	3.638	3.882	2.713	NA	2.713	0.27	0.264	NA	NA	NA	NA	NA
21	Cr-21-22	m	G	10.202	NA	NA	NA	NA	1.3	0.265	41.314	0.114	1.144	0.296	28.078	0.08	1.04	0.148	46.34	0.056	3	0.083	1.095	1.001	0.98	0.954	0.723	0.368	0.854	5.121	4.243	NA	4.243	2.678	1.875	2.277	0.34	0.302	NA	NA	NA	NA	NA
21	Cr-21-26	m	G	11.969	NA	NA	NA	NA	1.273	0.242	45.798	0.11	1.269	0.285	45.322	0.129	1.477	0.256	51.36	0.148	3	0.129	1.23	1.221	1.136	1.135	0.781	0.388	0.982	5.891	4.8	4.296	4.548	3.606	3.261	3.434	0.409	0.405	NA	NA	NA	NA	NA
21	Cr-21-27	m	G	10.033	NA	NA	NA	NA	0.978	0.234	35.203	0.066	1.078	0.234	33.967	0.07	1.128	0.233	47.746	0.097	3	0.078	1.101	1.078	1.079	1.017	0.838	0.25	0.894	5.363	4.83	4.752	4.791	3.241	2.249	2.745	0.39	0.335	NA	NA	NA	NA	NA
21	Cr-21-29	m	G	11.555	NA	NA	NA	NA	1.154	0.173	40.061	0.064	1.279	0.268	39.806	0.11	1.435	0.26	54.676	0.152	3	0.109	1.139	1.088	1.06	0.777	0.669	0.37	0.851	5.103	5.324	4.246	4.785	3.345	3.265	3.305	0.423	0.368	NA	NA	NA	NA	NA
21	Cr-21-30	m	G	12.644	NA	NA	NA	NA	1.338	0.289	47.781	0.143	1.501	0.384	49.168	0.218	1.569	0.396	53.005	0.248	3	0.203	1.718	1.675	1.47	1.25	1.041	0.604	1.293	7.758	5.868	4.764	5.316	3.696	3.635	3.666	0.494	0.424	NA	NA	NA	NA	NA
21	Cr-21-31	m	G	9.729	NA	NA	NA	NA	1.175	0.214	28.365	0.06	1.101	0.252	29.035	0.067	1.143	0.225	45.008	0.091	3	0.073	0.949	0.939	0.844	0.825	0.812	0.282	0.775	4.651	3.926	NA	3.926	2.898	2.161	2.53	0.359	0.297	NA	NA	NA	NA	NA
21	Cr-21-32	m	G	11.961	NA	NA	NA	NA	1.2	0.235	34.541	0.08	1.316	0.295	44.183	0.135	1.7	0.273	37.827	0.142	3	0.119	1.468	1.369	1.037	0.802	0.788	0.494	0.993	5.958	5.117	4.798	4.958	3.282	2.587	2.935	0.521	0.45	NA	NA	NA	NA	NA
21	Cr-21-33	m	G	10.687	NA	NA	NA	NA	1.095	0.151	45.036	0.058	1.334	0.292	38.085	0.12	1.309	0.261	36.772	0.102	3	0.094	1.067	0.978	0.947	0.863	0.535	0.356	0.791	4.746	4.847	4.422	4.635	1.739	1.698	1.719	0.394	0.329	NA	NA	NA	NA	NA
23	Cr-23-03	m	A	11.882	NA	NA	NA	NA	1.032	0.107	28.21	0.026	1.075	0.065	40.229	0.023	1.102	0.099	69.465	0.051	3	0.033	1.389	1.452	1.231	0.843	0.753	0.394	1.01	6.062	4.289	3.568	3.929	3.469	2.866	3.168	0.487	0.42	NA	NA	NA	NA	NA
23	Cr-23-06	m	A	8.385	NA	NA	NA	NA	0.77	0.074	21.011	0.01	0.749	0.094	19.678	0.012	0.82	0.07	29.839	0.014	3	0.012	0.649	0.595	0.574	0.533	0.359	0.163	0.479	2.873	4.325	3.875	4.1	2.233	2.231	2.232	0.205	0.167	NA	NA	NA	NA	NA
23	Cr-23-07	m	A	8.839	NA	NA	NA	NA	0.874	0.102	13.854	0.011	0.807	0.129	21.789	0.019	0.885	0.111	48.258	0.037	3	0.022	0.676	0.634	0.588	0.556	0.375	0.176	0.501	3.005	4.371	3.159	3.765	1.532	NA	1.532	0.189	0.169	NA	NA	NA	NA	NA
23	Cr-23-09	m	A	8.018	NA	NA	NA	NA	0.816	0.182	26.31	0.033	0.811	0.146	22.311	0.022	0.916	0.056	46.193	0.019	3	0.025	0.589	0.559	0.564	0.487	0.326	0.122	0.441	2.647	4.104	2.339	3.222	2.009	2.002	2.006	0.158	1.121	NA	NA	NA	NA	NA
23	Cr-23-10	m	A	9.351	NA	NA	NA	NA	0.895	0.087	45.14	0.028	0.893	0.052	69.741	0.022	1.01	0.063	78.039	0.031	3	0.027	0.617	0.573	0.551	0.543	0.357	0.164	0.468	2.805	4.253	4.022	4.138	2.212	2.196	2.204	0.199	0.177	NA	NA	NA	NA	NA
23	Cr-23-11	m	A	10.878	NA	NA	NA	NA	1.084	0.03	51.357	0.013	0.973	0.049	48.576	0.018	1.235	0.079	74.39	0.047	3	0.026	1.059	1.053	0.92	0.89	0.605	0.286	0.802	4.813	5.006	4.417	4.712	2.574	2.483	2.529	0.279	0.268	NA	NA	NA	NA	NA
23	Cr-23-12	m	A	8.67	NA	NA	NA	NA	0.82	0.115	33.571	0.026	0.755	0.078	40.418	0.019	0.987	0.081	83.606	0.04	3	0.028	0.554	0.53	0.525	0.505	0.377	0.179	0.445	2.67	4.15	3.96	4.055	2.001	1.97	1.986	0.396	0.332	NA	NA	NA	NA	NA
23	Cr-23-13	m	A	9.79	NA	NA	NA	NA	0.943	0.064	34.824	0.017	0.861	0.111	35.956	0.028	0.865	0.097	63.492	0.038	3	0.028	0.841	0.811	0.706	0.706	0.454	0.228	0.624	3.746	4.934	4.268	4.601	2.643	2.031	2.337	0.743	0.728	NA	NA	NA	NA	NA
23	Cr-23-19	m	A	12.445	NA	NA	NA	NA	1.225	0.178	33.235	0.06	1.068	0.146	51.046	0.061	1.346	0.135	77.064	0.089	3	0.07	1.242	1.145	1.133	1.122	0.829	0.413	0.981	5.884	5.517	4.948	5.233	3.809	2.779	3.294	1.102	0.942	NA	NA	NA	NA	NA
23	Cr-23-23	m	A	10.38	NA	NA	NA	NA	0.883	0.027	56.56	0.01	0.829	0.048	69.732	0.019	0.799	0.044	57.406	0.015	3	0.014	0.904	0.904	0.859	0.718	0.522	0.243	0.692	4.15	5.585	5.536	5.561	2.958	2.842	2.9	0.291	0.285	NA	NA	NA	NA	NA
23	Cr-23-24	m	A	8.627	NA	NA	NA	NA	0.741	0.093	18.316	0.011	0.822	0.107	22.246	0.017	1.025	0.076	20.456	0.014	3	0.014	0.648	0.589	0.555	0.542	0.382	0.377	0.516	3.093	3.958	3.826	3.892	2.129	2.001	2.065	0.168	0.146	NA	NA	NA	NA	NA
23	Cr-23-26	m	A	7.88	NA	NA	NA	NA	0.709	0.115	19.808	0.014	0.672	0.124	15.993	0.011	0.759	0.096	25.638	0.016	3	0.014	0.543	0.458	0.428	0.415	0.303	0.159	0.384	2.306	3.948	3.8	3.874	1.799	1.72	1.76	0.12	0.117	NA	NA	NA	NA	NA
23	Cr-23-27	m	A	8.55	NA	NA	NA	NA	0.687	0.076	34.824	0.015	0.738	0.067	45.213	0.018	0.761	0.067	46.234	0.018	3	0.017	0.605	0.537	0.505	0.5	0.347	0.131	0.438	2.625	4.24	4.095	4.168	2.088	1.955	2.022	0.215	0.197	NA	NA	NA	NA	NA
23	Cr-23-29	m	A	9.154	NA	NA	NA	NA	0.715	0.03	40.352	0.007	0.865	0.056	13.784	0.006	0.985	0.071	70.742	0.033	3	0.015	0.489	0.473	0.471	0.512	0.369	0.168	0.414	2.482	4.033	3.881	3.957	2.071	1.992	2.032	0.204	0.165	NA	NA	NA	NA	NA
23	Cr-23-30	m	A	7.788	NA	NA	NA	NA	0.674	0.063	51.719	0.017	0.637	0.06	51.131	0.015	0.754	0.06	68.671	0.021	3	0.018	0.475	0.435	0.434	0.402	0.257	0.118	0.354	2.121	3.726	3.666	3.696	1.83	1.821	1.826	0.12	0.108	NA	NA	NA	NA	NA
23	Cr-23-32	m	A	8.074	NA	NA	NA	NA	0.65	0.062	31.96	0.011	0.794	0.098	28.046	0.018	0.873	0.055	46.124	0.017	3	0.015	0.435	0.432	0.345	0.339	0.249	0.12	0.32	1.92	3.941	3.861	3.901	1.896	1.846	1.871	0.112	0.073	NA	NA	NA	NA	NA
23	Cr-23-34	m	A	10.352	NA	NA	NA	NA	1.141	0.167	31.031	0.049	1.025	0.166	37.74	0.052	1.086	0.112	64.236	0.055	3	0.052	1.002	0.982	0.937	0.881	0.641	0.224	0.778	4.667	5.772	5.405	5.589	3.269	2.938	3.104	0.364	0.321	NA	NA	NA	NA	NA
23	Cr-23-36	m	A	7.924	NA	NA	NA	NA	0.671	0.053	44.455	0.012	0.778	0.075	47.092	0.021	0.838	0.058	113.704	0.022	3	0.019	0.518	0.418	0.417	0.409	0.324	0.15	0.373	2.236	1.505	1.453	1.479	0.87	0.522	0.696	0.179	0.175	NA	NA	NA	NA	NA
23	Cr-23-38	m	A	7.659	NA	NA	NA	NA	0.555	0.06	92.368	0.017	0.623	0.067	59.463	0.018	NA	NA	NA	NA	2	0.017	0.406	0.377	0.37	0.356	0.265	0.113	0.315	1.887	3.169	2.863	3.016	1.708	0.872	1.29	0.108	0.101	NA	NA	NA	NA	NA
23	Cr-23-43	m	A	6.391	NA	NA	NA	NA	0.551	0.065	56.889	0.015	0.599	0.066	49.128	0.015	0.633	0.087	91.712	0.028	3	0.019	0.36	0.329	0.295	0.262	0.242	0.101	0.265	1.589	3.574	3.479	3.527	1.875	1.82	1.848	0.111	0.09	NA	NA	NA	NA	NA
24	Ar-24-01	m	A	9.272	0.773	0.047	48.586	0.014	0.955	0.197	20.049	0.032	0.839	0.127	38.019	0.033	0.989	0.09	78.987	0.044	4	0.031	0.863	0.833	0.773	0.686	0.578	0.232	0.661	3.965	5.038	4.813	4.926	2.822	2.589	2.706	0.337	0.3	NA	NA	NA	NA	NA
24	Ar-24-02	m	A	9.707	NA	NA	NA	NA	1.107	0.114	19.999	0.022	0.948	0.076	27.756	0.017	1.071	0.094	47.209	0.037	3	0.025	0.787	0.78	0.779	0.741	0.63	0.264	0.664	3.981	4.412	3.283	3.848	2.797	2.767	2.782	0.329	0.278	NA	NA	NA	NA	NA
24	Ar-24-03	m	A	10.622	NA	NA	NA	NA	0.948	0.076	34.695	0.021	0.901	0.094	31.419	0.022	0.964	0.048	42.572	0.016	3	0.019	0.992	0.946	0.932	0.859	0.679	0.294	0.784	4.702	5.131	4.513	4.822	3.078	2.654	2.866	0.375	0.279	NA	NA	NA	NA	NA
24	Ar-24-04	m	A	8.258	NA	NA	NA	NA	NA	NA	NA	NA	0.73	0.117	45.932	0.031	0.769	0.113	52.161	0.034	2	0.032	0.634	0.618	0.583	0.53	0.376	0.164	0.484	2.905	4.159	4.068	4.114	2.209	2.118	2.164	0.154	0.145	NA	NA	NA	NA	NA
24	Ar-24-05	m	A	11.557	NA	NA	NA	NA	1.106	0.212	18.344	0.037	1.059	0.139	34.869	0.042	1.088	0.113	57.381	0.052	3	0.044	1.147	1.132	1.084	1.048	1.045	0.511	0.995	5.967	6.453	6.12	6.287	3.64	3.512	3.576	0.449	0.433	NA	NA	NA	NA	NA
24	Ar-24-06	m	A	11.551	NA	NA	NA	NA	1.263	0.266	20.142	0.058	1.197	0.22	24.855	0.055	1.184	0.13	48.323	0.057	3	0.057	1.322	1.246	0.927	0.903	0.887	0.358	0.941	5.643	5.07	4.323	4.697	3.512	3.448	3.48	0.471	0.387	NA	NA	NA	NA	NA
24	Ar-24-07	m	A	12.282	NA	NA	NA	NA	NA	NA	NA	NA	1.009	0.214	30.618	0.055	1.093	0.236	45.425	0.092	2	0.073	1.728	1.676	1.669	1.614	1.177	0.475	1.39	8.339	6.146	5.947	6.047	4.624	4.438	4.531	0.502	0.453	NA	NA	NA	NA	NA
24	Ar-24-10	m	A	10.798	NA	NA	NA	NA	1.056	0.122	28.366	0.031	1.166	0.139	34.484	0.046	1.164	0.127	57.233	0.062	3	0.046	1.045	1.04	0.967	0.866	0.65	0.314	0.814	4.882	4.743	4.728	4.736	3.136	2.964	3.05	0.333	0.316	NA	NA	NA	NA	NA
24	Ar-24-11	m	A	9.148	NA	NA	NA	NA	0.851	0.118	28.63	0.024	0.841	0.129	26.744	0.024	0.825	0.097	66.901	0.037	3	0.028	0.948	0.934	0.906	0.789	0.567	0.09	0.706	4.234	4.653	3.852	4.253	2.942	2.478	2.71	0.236	0.185	NA	NA	NA	NA	NA
24	Ar-24-12	m	A	8.544	NA	NA	NA	NA	0.8	0.056	36.661	0.013	0.827	0.076	31.025	0.016	0.896	0.07	68.321	0.029	3	0.02	0.505	0.485	0.474	0.335	0.324	0.154	0.38	2.277	3.478	3.225	3.352	1.994	1.876	1.935	0.123	0.1	NA	NA	NA	NA	NA
24	Ar-24-13	m	A	12.127	NA	NA	NA	NA	1.278	0.155	30.552	0.05	1.201	0.171	31.796	0.054	1.168	0.104	42.357	0.041	3	0.048	1.33	1.234	1.199	1.197	0.826	0.35	1.023	6.136	6.13	4.363	5.247	3.953	3.767	3.86	0.441	0.435	NA	NA	NA	NA	NA
24	Ar-24-14	m	A	10.232	NA	NA	NA	NA	0.951	0.101	36.861	0.029	0.997	0.127	30.304	0.032	1.093	0.039	75.876	0.021	3	0.027	0.709	0.7	0.696	0.497	0.345	0.198	0.524	3.145	4.192	2.955	3.574	2.619	2.535	2.577	0.252	0.227	NA	NA	NA	NA	NA
24	Ar-24-15	m	A	7.035	NA	NA	NA	NA	NA	NA	NA	NA	0.705	0.105	29.393	0.018	0.522	0.089	92.831	0.023	2	0.021	0.462	0.425	0.422	0.37	0.297	0.153	0.355	2.129	3.709	3.384	3.547	1.893	1.802	1.848	0.135	0.104	NA	NA	NA	NA	NA
24	Ar-24-17	m	A	9.506	NA	NA	NA	NA	1.008	0.206	34.664	0.059	0.998	0.221	29.959	0.055	1.009	0.105	60.281	0.046	3	0.053	0.761	0.753	0.711	0.513	0.471	0.238	0.575	3.447	4.432	4.248	4.34	2.782	2.681	2.732	0.265	0.237	NA	NA	NA	NA	NA
24	Ar-24-20	m	A	7.779	NA	NA	NA	NA	0.775	0.126	20.407	0.017	0.783	0.111	17.684	0.013	0.835	0.115	47.451	0.035	3	0.022	0.446	0.44	0.419	0.403	0.267	0.109	0.347	2.084	3.467	3.325	3.396	1.888	1.678	1.783	0.115	0.113	NA	NA	NA	NA	NA
24	Ar-24-23	m	A	11.213	NA	NA	NA	NA	1.21	0.2	36.68	0.072	1.167	0.223	37.084	0.078	1.192	0.191	45.465	0.081	3	0.077	1.134	1.1	1.002	0.788	0.778	0.338	0.857	5.14	5.462	4.167	4.815	3.29	3.216	3.253	0.348	0.315	NA	NA	NA	NA	NA
24	Ar-24-24	m	A	9.516	NA	NA	NA	NA	0.874	0.075	40.143	0.021	0.906	0.078	56.767	0.03	1.151	0.141	34.767	0.046	3	0.032	0.864	0.853	0.803	0.787	0.573	0.264	0.691	4.144	4.079	4.037	4.058	2.2	2.106	2.153	0.239	0.202	NA	NA	NA	NA	NA
24	Ar-24-26	m	A	12.559	NA	NA	NA	NA	1.149	0.19	33.802	0.061	1.127	0.155	33.368	0.048	1.23	0.115	47.418	0.052	3	0.054	1.132	1.095	1.037	1.035	0.82	0.377	0.916	5.496	5.657	3.273	4.465	3.611	3.179	3.395	0.434	0.434	NA	NA	NA	NA	NA
24	Ar-24-27	m	A	7.862	NA	NA	NA	NA	0.754	0.08	31.573	0.016	0.744	0.096	19.584	0.012	0.779	0.055	67.304	0.02	3	0.016	0.815	0.807	0.768	0.726	0.455	0.232	0.634	3.803	4.55	4.172	4.361	2.37	1.91	2.14	0.243	0.209	NA	NA	NA	NA	NA
24	Ar-24-29	m	A	7.907	NA	NA	NA	NA	0.742	0.096	34.983	0.02	0.713	0.09	39.994	0.021	0.792	0.071	61.172	0.025	3	0.022	0.635	0.59	0.545	0.533	0.357	0.15	0.468	2.81	3.799	3.621	3.71	2.045	2.028	2.037	0.16	0.152	NA	NA	NA	NA	NA
25	Cr-25-02	m	A	11.843	NA	NA	NA	NA	1.253	0.279	22.426	0.067	1.345	0.363	25.199	0.104	1.241	0.263	19.239	0.054	3	0.075	1.128	1.012	0.928	0.868	0.64	0.382	0.826	4.958	4.572	4.218	4.395	3.564	3.127	3.346	0.417	0.353	NA	NA	NA	NA	NA
25	Cr-25-03	m	A	12.826	NA	NA	NA	NA	1.486	0.344	17.588	0.077	1.595	0.406	17.67	0.098	1.562	0.376	26.051	0.129	3	0.101	1.705	1.671	1.589	1.516	1.079	0.359	1.32	7.919	5.168	4.2	4.684	3.23	3.111	3.171	0.435	0.43	NA	NA	NA	NA	NA
25	Cr-25-05	m	A	10.02	NA	NA	NA	NA	1.068	0.242	36.488	0.077	1.122	0.298	31.586	0.088	1.138	0.233	38.208	0.082	3	0.082	1.083	1	0.99	0.926	0.666	0.295	0.827	4.96	4.061	3.85	3.956	2.692	2.688	2.69	0.316	0.294	NA	NA	NA	NA	NA
25	Cr-25-06	m	A	10.805	NA	NA	NA	NA	1.119	0.235	16.82	0.038	1.292	0.241	24.505	0.065	1.295	0.295	18.699	0.061	3	0.055	1.372	1.251	1.207	1.198	0.673	0.362	1.011	6.063	4.738	4.248	4.493	3.067	2.991	3.029	0.339	0.317	NA	NA	NA	NA	NA
25	Cr-25-07	m	A	11.977	NA	NA	NA	NA	1.362	0.185	25.521	0.054	1.459	0.274	17.101	0.059	1.476	0.198	19.148	0.048	3	0.054	1.486	1.45	1.337	1.264	0.947	0.419	1.151	6.903	5.327	4.711	5.019	3.38	3.085	3.233	0.41	0.379	NA	NA	NA	NA	NA
25	Cr-25-08	m	A	10.173	NA	NA	NA	NA	1.039	0.167	20.918	0.031	1.108	0.216	10.083	0.021	1.119	0.146	11.746	0.017	3	0.023	1.085	1.003	0.953	0.91	0.804	0.297	0.842	5.052	3.833	3.522	3.678	2.588	2.431	2.51	0.241	0.238	NA	NA	NA	NA	NA
25	Cr-25-09	m	A	13.015	NA	NA	NA	NA	1.471	0.263	28.425	0.092	1.59	0.399	25.526	0.137	1.619	0.397	26.797	0.145	3	0.125	1.45	1.432	1.34	1.314	1.004	0.382	1.154	6.922	5.528	5.374	5.451	3.833	3.77	3.802	0.45	0.388	NA	NA	NA	NA	NA
25	Cr-25-10	m	A	11.373	NA	NA	NA	NA	1.332	0.223	21.71	0.055	1.384	0.129	29.107	0.043	1.381	0.263	27.855	0.085	3	0.061	1.24	1.18	1.084	1.027	0.816	0.413	0.96	5.76	4.749	4.161	4.455	3.128	1.859	2.494	0.356	0.324	NA	NA	NA	NA	NA
25	Cr-25-11	m	A	12.416	NA	NA	NA	NA	1.338	0.247	27.534	0.076	1.582	0.334	24.077	0.108	1.623	0.278	28.9	0.109	3	0.098	1.537	1.533	1.471	1.35	0.86	0.471	1.204	7.222	5.257	4.767	5.012	3.648	2.868	3.258	0.439	0.394	NA	NA	NA	NA	NA
25	Cr-25-12	m	A	12.522	NA	NA	NA	NA	1.326	0.204	29.308	0.066	1.271	0.241	27.706	0.071	1.216	0.156	24.216	0.039	3	0.059	1.503	1.425	1.417	1.39	1.007	0.435	1.196	7.177	5.124	4.874	4.999	3.655	3.606	3.631	0.431	0.37	NA	NA	NA	NA	NA
25	Cr-25-14	m	A	11.516	NA	NA	NA	NA	1.212	0.228	35.429	0.08	1.17	0.25	40.198	0.094	1.208	0.177	51.755	0.084	3	0.086	1.578	1.568	1.375	1.372	0.967	0.482	1.224	7.342	4.597	3.418	4.008	3.049	3.001	3.025	0.38	0.359	NA	NA	NA	NA	NA
25	Cr-25-15	m	A	12.093	NA	NA	NA	NA	1.378	0.247	15.955	0.047	1.365	0.303	23.669	0.083	1.537	0.173	28.744	0.064	3	0.065	1.366	1.299	1.283	1.199	0.824	0.395	1.061	6.366	4.689	3.923	4.306	2.929	2.822	2.876	0.384	0.38	NA	NA	NA	NA	NA
25	Cr-25-17	m	A	10.526	NA	NA	NA	NA	1.038	0.122	26.731	0.028	1.12	0.157	26.995	0.04	1.188	0.085	88.037	0.05	3	0.04	1.479	1.466	1.378	1.371	1.033	0.428	1.193	7.155	4.357	3.986	4.172	2.649	2.504	2.577	0.31	0.275	NA	NA	NA	NA	NA
25	Cr-25-18	m	A	12.621	NA	NA	NA	NA	1.346	0.212	24.048	0.058	1.41	0.256	31.939	0.095	1.515	0.218	29.775	0.082	3	0.079	1.464	1.386	1.342	1.298	0.743	0.462	1.116	6.695	5.405	5.39	5.398	3.016	2.914	2.965	0.46	0.404	NA	NA	NA	NA	NA
25	Cr-25-20	m	A	12.86	NA	NA	NA	NA	1.512	0.244	24.947	0.078	1.394	0.288	30.303	0.101	1.525	0.18	42.325	0.092	3	0.091	1.429	1.366	1.225	1.199	0.862	0.48	1.094	6.561	5.394	5.316	5.355	4.041	3.39	3.716	0.492	0.431	NA	NA	NA	NA	NA
25	Cr-25-21	m	A	5.277	NA	NA	NA	NA	0.446	0.026	39.134	0.004	0.415	0.03	56.374	0.005	0.432	0.03	42.057	0.004	3	0.004	0.241	0.227	0.227	0.187	0.153	0.005	0.173	1.04	1.49	1.481	1.486	1.337	1.031	1.184	0.056	0.052	NA	NA	NA	NA	NA
25	Cr-25-22	m	A	12.284	NA	NA	NA	NA	1.378	0.337	31.53	0.121	1.53	0.336	26.099	0.113	1.551	0.352	33.973	0.153	3	0.129	1.423	1.317	1.291	1.232	0.874	0.425	1.094	6.562	5.182	NA	5.182	3.459	3.279	3.369	NA	NA	NA	NA	NA	NA	NA
25	Cr-25-23	m	A	12.558	NA	NA	NA	NA	1.467	0.332	16.933	0.071	1.489	0.395	26.245	0.13	1.709	0.371	30.165	0.159	3	0.12	1.585	1.494	1.461	1.432	1.061	0.43	1.244	7.463	5.492	5.43	5.461	3.701	3.338	3.52	0.428	0.412	NA	NA	NA	NA	NA
25	Cr-25-24	m	A	11.09	NA	NA	NA	NA	1.232	0.192	21.191	0.043	1.219	0.224	27.618	0.063	1.184	0.089	45.763	0.038	3	0.048	1.064	1.044	0.942	0.645	0.528	0.315	0.756	4.538	5.116	4.876	4.996	3.233	2.981	3.107	0.377	0.325	NA	NA	NA	NA	NA
25	Cr-25-25	m	A	11.732	NA	NA	NA	NA	1.426	0.338	14.595	0.061	1.495	0.347	19.357	0.086	1.397	0.312	23.537	0.087	3	0.078	1.447	1.351	1.316	1.198	0.809	0.393	1.086	6.514	4.622	3.995	4.309	2.986	2.557	2.772	0.364	0.3	NA	NA	NA	NA	NA
26	Ar-26-01	m	A	10.25	NA	NA	NA	NA	0.99	0.219	30.218	0.055	1.19	0.243	22.847	0.056	1.225	0.165	46.241	0.073	3	0.061	0.785	0.77	0.694	0.664	0.51	0.251	0.612	3.674	5.084	5.081	5.083	2.693	2.564	2.629	0.299	0.293	NA	NA	NA	NA	NA
26	Ar-26-03	m	A	9.532	NA	NA	NA	NA	1.061	0.205	25.67	0.047	1.113	0.265	19.245	0.049	1.07	0.154	29.959	0.041	3	0.046	0.621	0.591	0.533	0.494	0.476	0.392	0.518	3.107	3.909	3.786	3.848	2.068	1.997	2.033	0.236	0.219	NA	NA	NA	NA	NA
26	Ar-26-06	m	A	7.072	NA	NA	NA	NA	0.858	0.21	20.442	0.031	0.728	0.194	30.071	0.035	0.914	0.174	37.803	0.049	3	0.039	0.449	0.431	0.428	0.411	0.4	0.276	0.399	2.395	3.535	NA	3.535	1.841	1.834	1.838	0.137	0.114	NA	NA	NA	NA	NA
26	Ar-26-07	m	A	10.264	NA	NA	NA	NA	1.056	0.234	21.984	0.046	1.056	0.303	27.343	0.073	1.34	0.265	29.449	0.087	3	0.069	0.871	0.823	0.814	0.735	0.472	0.245	0.66	3.96	4.7	4.635	4.668	2.815	2.759	2.787	0.322	0.304	NA	NA	NA	NA	NA
26	Ar-26-09	m	A	8.364	NA	NA	NA	NA	0.834	0.172	27.408	0.033	0.817	0.212	28.107	0.041	0.742	0.174	35.878	0.038	3	0.037	0.486	0.442	0.435	0.417	0.391	0.28	0.409	2.451	3.611	3.038	3.325	1.926	1.897	1.912	0.139	0.114	NA	NA	NA	NA	NA
26	Ar-26-10	m	A	9.365	NA	NA	NA	NA	0.982	0.149	29.404	0.036	1.065	0.187	25.484	0.043	0.981	0.164	45.825	0.058	3	0.045	0.634	0.63	0.612	0.605	0.359	0.203	0.507	3.043	3.992	3.981	3.987	2.404	2.376	2.39	0.254	0.24	NA	NA	NA	NA	NA
26	Ar-26-15	m	A	8.484	NA	NA	NA	NA	0.898	0.221	20.389	0.035	0.966	0.268	25.256	0.055	0.967	0.293	28.945	0.069	3	0.053	0.644	0.64	0.579	0.543	0.313	0.188	0.485	2.907	4.147	3.547	3.847	2.534	2.513	2.524	0.25	0.226	NA	NA	NA	NA	NA
26	Ar-26-16	m	A	11.098	NA	NA	NA	NA	1.225	0.262	30.295	0.081	1.133	0.286	26.296	0.072	1.416	0.21	34.11	0.083	3	0.079	0.92	0.851	0.805	0.729	0.569	0.255	0.688	4.129	4.873	4.538	4.706	3.258	2.978	3.118	0.343	0.339	NA	NA	NA	NA	NA
26	Ar-26-19	m	A	8.999	NA	NA	NA	NA	0.798	0.09	89.345	0.036	1.026	0.228	34.756	0.067	0.899	0.168	41.877	0.05	3	0.051	0.594	0.529	0.523	0.499	0.412	0.183	0.457	2.74	4.208	NA	4.208	2.268	2.107	2.188	0.192	0.169	NA	NA	NA	NA	NA
26	Ar-26-21	m	A	10.437	NA	NA	NA	NA	1.138	0.208	32.051	0.063	1.059	0.279	28.773	0.071	1.23	0.281	35.819	0.101	3	0.078	0.903	0.855	0.851	0.685	0.584	0.274	0.692	4.152	4.876	4.68	4.778	2.899	2.686	2.793	0.384	0.311	NA	NA	NA	NA	NA
26	Ar-26-22	m	A	8.25	NA	NA	NA	NA	0.924	0.129	23.471	0.024	0.922	0.163	19.117	0.025	0.903	0.173	43.549	0.054	3	0.034	0.586	0.532	0.521	0.477	0.35	0.167	0.439	2.633	3.322	3.187	3.255	1.753	1.647	1.7	0.204	0.083	NA	NA	NA	NA	NA
26	Ar-26-26	m	A	9.2	0.712	0.078	83.454	0.028	0.171	0.226	17.958	0.006	1.117	0.289	22.839	0.063	1.014	0.266	24.704	0.056	4	0.038	0.704	0.692	0.649	0.636	0.602	0.451	0.622	3.734	4.169	4.148	4.159	2.551	2.389	2.47	0.264	0.236	NA	NA	NA	NA	NA
26	Ar-26-27	m	A	8.382	NA	NA	NA	NA	0.831	0.227	35.294	0.054	0.926	0.306	35.623	0.083	1.032	0.222	6.264	0.012	3	0.05	0.702	0.67	0.647	0.632	0.431	0.196	0.546	3.278	4.312	3.116	3.714	2.535	2.523	2.529	0.261	0.258	NA	NA	NA	NA	NA
26	Ar-26-28	m	A	9.89	NA	NA	NA	NA	1.175	0.25	20.874	0.052	1.031	0.235	27.152	0.055	1.249	0.325	32.287	0.108	3	0.072	0.784	0.709	0.695	0.638	0.315	0.257	0.566	3.398	4.588	4.433	4.511	3.016	2.829	2.923	0.331	0.317	NA	NA	NA	NA	NA
26	Ar-26-31	m	A	9.344	NA	NA	NA	NA	0.804	0.157	36.807	0.038	1.153	0.215	36.101	0.073	1.193	0.263	41.969	0.105	3	0.072	0.597	0.568	0.514	0.389	0.327	0.21	0.434	2.605	3.746	3.745	3.746	2.343	1.986	2.165	0.261	0.242	NA	NA	NA	NA	NA
26	Ar-26-34	m	A	7.535	0.694	0.044	28.836	0.007	1.49	0.107	15.719	0.022	0.928	0.221	9.913	0.018	0.88	0.125	44.339	0.038	4	0.021	0.307	0.287	0.27	0.241	0.23	0.099	0.239	1.434	3.259	NA	3.259	1.745	NA	1.745	0.145	0.119	NA	NA	NA	NA	NA
26	Ar-26-37	m	A	11.23	NA	NA	NA	NA	1.213	0.196	26.484	0.053	1.224	0.256	23.004	0.061	1.185	0.216	30.881	0.066	3	0.06	0.725	0.711	0.67	0.514	0.511	0.249	0.563	3.38	4.176	3.933	4.055	2.833	2.739	2.786	0.314	0.295	NA	NA	NA	NA	NA
26	Ar-26-45	m	A	9.212	NA	NA	NA	NA	1.012	0.225	36.074	0.067	1.043	0.279	21.91	0.054	1.054	0.26	24.807	0.057	3	0.06	0.687	0.665	0.649	0.627	0.286	0.199	0.519	3.113	4.33	4.227	4.279	2.472	2.47	2.471	0.232	0.207	NA	NA	NA	NA	NA
26	Ar-26-47	m	A	8.689	NA	NA	NA	NA	0.933	0.155	30.423	0.037	0.938	0.259	26.252	0.054	1.019	0.17	43.705	0.06	3	0.05	0.788	0.769	0.72	0.58	0.555	0.271	0.614	3.683	4.916	NA	4.916	2.759	NA	2.759	0.327	0.293	NA	NA	NA	NA	NA
27	Ar-27-02	m	A	8.677	NA	NA	NA	NA	0.824	0.124	44.204	0.036	0.873	0.149	34.399	0.037	0.824	0.093	93.442	0.038	3	0.037	0.736	0.722	0.673	0.67	0.48	0.236	0.586	3.517	4.008	3.856	3.932	2.381	NA	2.381	0.199	0.175	NA	NA	NA	NA	NA
27	Ar-27-04	m	A	10.498	NA	NA	NA	NA	1.195	0.279	30.919	0.086	1.105	0.268	37.642	0.09	1.164	0.274	54.357	0.13	3	0.102	0.744	0.696	0.666	0.485	0.468	0.247	0.551	3.306	5.471	4.918	5.195	3.497	3.395	3.446	0.313	0.299	NA	NA	NA	NA	NA
27	Ar-27-06	m	A	8.725	NA	NA	NA	NA	0.969	0.083	40.5	0.026	0.917	0.08	33.195	0.02	0.928	0.045	62.064	0.018	3	0.022	0.506	0.452	0.424	0.398	0.296	0.129	0.368	2.205	3.544	3.515	3.53	2.029	1.834	1.932	0.15	0.111	NA	NA	NA	NA	NA
27	Ar-27-08	m	A	7.912	NA	NA	NA	NA	0.826	0.2	26.552	0.037	0.868	0.23	28.67	0.048	0.781	0.169	35.452	0.038	3	0.041	0.534	0.533	0.529	0.374	0.373	0.199	0.424	2.542	3.24	2.685	2.963	2.361	2.414	2.388	0.171	0.129	NA	NA	NA	NA	NA
27	Ar-27-09	m	A	8.879	NA	NA	NA	NA	0.925	0.255	28.958	0.057	1.048	0.285	42.679	0.101	1.106	0.272	53.923	0.122	3	0.093	0.912	0.851	0.841	0.641	0.505	0.291	0.674	4.041	4.873	3.774	4.324	2.387	2.331	2.359	0.277	0.229	NA	NA	NA	NA	NA
27	Ar-27-10	m	A	9.072	NA	NA	NA	NA	0.988	0.255	24.462	0.052	0.967	0.292	34.371	0.08	0.906	0.186	52.048	0.066	3	0.066	0.834	0.834	0.814	0.779	0.621	0.283	0.694	4.165	4.568	4.443	4.506	2.411	2.335	2.373	0.121	0.113	NA	NA	NA	NA	NA
27	Ar-27-15	m	A	12.056	NA	NA	NA	NA	1.3	0.272	22.619	0.068	1.398	0.292	43.128	0.14	1.455	0.27	47.104	0.144	3	0.117	1.505	1.441	1.417	1.12	0.868	0.504	1.143	6.855	6.236	5.527	5.882	3.621	3.472	3.547	0.382	0.379	NA	NA	NA	NA	NA
27	Ar-27-16	m	A	8.823	NA	NA	NA	NA	0.854	0.108	14.327	0.011	0.949	0.135	34.516	0.036	1.07	0.11	28.703	0.028	3	0.025	0.578	0.575	0.554	0.493	0.39	0.217	0.468	2.807	4.223	NA	4.223	2.414	2.333	2.374	0.194	0.189	NA	NA	NA	NA	NA
27	Ar-27-18	m	A	7.59	NA	NA	NA	NA	0.736	0.115	28.914	0.02	0.856	0.074	38.511	0.02	0.891	0.108	49.886	0.037	3	0.026	0.413	0.402	0.389	0.388	0.258	0.142	0.332	1.992	3.183	3.08	3.132	1.687	1.628	1.658	0.088	0.082	NA	NA	NA	NA	NA
27	Ar-27-21	m	A	9.594	NA	NA	NA	NA	1.002	0.188	27.166	0.043	1.086	0.237	27.943	0.06	1.071	0.166	51.286	0.069	3	0.058	0.644	0.586	0.546	0.4	0.369	0.19	0.456	2.735	4.239	NA	4.239	2.517	2.489	2.503	0.198	0.196	NA	NA	NA	NA	NA
27	Ar-27-22	m	A	9.07	NA	NA	NA	NA	1.039	0.141	18.658	0.023	1.06	0.19	18.81	0.032	1.067	0.159	36.735	0.051	3	0.036	0.68	0.673	0.645	0.606	0.431	0.258	0.549	3.293	4.109	4.08	4.095	2.35	2.251	2.301	0.187	0.17	NA	NA	NA	NA	NA
27	Ar-27-23	m	A	9.608	NA	NA	NA	NA	0.973	0.133	37.348	0.039	0.972	0.215	28.829	0.05	1.07	0.177	45.187	0.067	3	0.052	0.833	0.822	0.796	0.725	0.417	0.218	0.635	3.811	4.327	4.038	4.183	2.9	2.573	2.737	0.261	0.251	NA	NA	NA	NA	NA
27	Ar-27-24	m	A	9.116	NA	NA	NA	NA	0.922	0.19	22.417	0.033	0.923	0.211	31.252	0.051	1.007	0.215	36.874	0.065	3	0.05	1.001	0.928	0.92	0.617	0.444	0.292	0.7	4.202	5.449	4.891	5.17	2.811	2.506	2.659	0.259	0.254	NA	NA	NA	NA	NA
27	Ar-27-26	m	A	8.683	NA	NA	NA	NA	0.754	0.12	33.001	0.025	1.038	0.172	28.592	0.043	1.042	0.148	45.661	0.055	3	0.041	0.6	0.571	0.538	0.506	0.42	0.145	0.463	2.78	4.028	3.995	4.012	2.233	1.959	2.096	0.169	0.137	NA	NA	NA	NA	NA
27	Ar-27-27	m	A	10.702	NA	NA	NA	NA	1.268	0.206	36.2	0.077	1.196	0.229	28.594	0.066	1.172	0.194	56.527	0.095	3	0.079	1.078	1.066	1.052	0.977	0.729	0.378	0.88	5.28	5.35	5.121	5.236	3.331	2.595	2.963	0.307	0.302	NA	NA	NA	NA	NA
27	Ar-27-30	m	A	9.426	NA	NA	NA	NA	0.915	0.104	32.054	0.025	1.088	0.128	30.655	0.036	1.078	0.084	58.469	0.039	3	0.033	0.646	0.645	0.516	0.505	0.416	0.18	0.485	2.908	4.067	3.856	3.962	2.423	2.142	2.283	0.204	0.177	NA	NA	NA	NA	NA
27	Ar-27-31	m	A	10.738	NA	NA	NA	NA	0.988	0.158	31.45	0.041	1.136	0.233	37.902	0.081	1.126	0.196	47.253	0.081	3	0.068	0.974	0.894	0.779	0.776	0.75	0.31	0.747	4.483	5.073	4.229	4.651	3.108	2.844	2.976	0.341	0.333	NA	NA	NA	NA	NA
27	Ar-27-33	m	A	11.131	NA	NA	NA	NA	1.117	0.2	29.062	0.054	1.106	0.266	29.384	0.072	1.092	0.282	43.664	0.106	3	0.078	1.35	1.272	1.196	1.171	0.933	0.467	1.065	6.389	5.595	5.221	5.408	3.995	3.973	3.984	0.372	0.365	NA	NA	NA	NA	NA
27	Ar-27-40	m	A	11.65	NA	NA	NA	NA	1.224	0.138	31.699	0.044	1.303	0.18	36.036	0.069	1.286	0.109	70.416	0.066	3	0.06	1.133	1.059	1.039	1.017	0.774	0.416	0.906	5.438	5.572	5.421	5.497	3.33	3.045	3.188	0.348	0.194	NA	NA	NA	NA	NA
27	Ar-27-44	m	A	9.876	NA	NA	NA	NA	1.001	0.117	29.152	0.029	1.156	0.173	28.504	0.048	1.229	0.137	37.359	0.051	3	0.042	0.824	0.755	0.697	0.655	0.469	0.214	0.602	3.614	4.475	4.464	4.47	2.652	2.252	2.452	0.23	0.193	NA	NA	NA	NA	NA
28	Ar-28-02	m	A	15.011	NA	NA	NA	NA	1.291	0.253	29.037	0.079	1.848	0.357	28.332	0.157	1.797	0.365	41.798	0.219	3	0.151	1.098	1.071	1.036	0.775	0.653	0.41	0.841	5.043	6.614	6.548	6.581	4.356	4.27	4.313	0.671	0.573	NA	NA	NA	NA	NA
28	Ar-28-03	m	A	12.838	NA	NA	NA	NA	1.354	0.236	29.653	0.079	1.535	0.341	26.747	0.118	1.611	0.292	38.764	0.147	3	0.115	1.224	1.084	0.862	0.812	0.564	0.435	0.83	4.981	5.718	5.533	5.626	1.899	1.652	1.776	0.512	0.461	NA	NA	NA	NA	NA
28	Ar-28-06	m	A	11.958	NA	NA	NA	NA	1.143	0.174	10.713	0.018	1.136	0.181	14.45	0.026	1.083	0.159	30.448	0.044	3	0.029	1.655	1.636	1.567	1.527	1.141	0.509	1.339	8.035	5.689	5.43	5.56	3.494	3.374	3.434	0.45	0.445	NA	NA	NA	NA	NA
28	Ar-28-07	m	A	8.984	NA	NA	NA	NA	0.918	0.19	29.818	0.043	0.989	0.16	33.408	0.044	1.013	0.094	62.133	0.042	3	0.043	0.58	0.579	0.555	0.459	0.321	0.211	0.451	2.705	3.849	3.688	3.769	2.255	2.185	2.22	0.185	0.183	NA	NA	NA	NA	NA
28	Ar-28-09	m	A	12.516	NA	NA	NA	NA	1.357	0.185	28.135	0.059	1.517	0.257	25.336	0.083	1.381	0.167	55.267	0.095	3	0.079	1.433	1.396	1.37	1.086	0.599	0.502	1.064	6.386	5.723	5.581	5.652	3.794	3.681	3.738	0.561	0.486	NA	NA	NA	NA	NA
28	Ar-28-11	m	A	14.102	NA	NA	NA	NA	1.626	0.345	30.498	0.142	1.597	0.304	39.498	0.154	1.436	0.274	56.94	0.165	3	0.154	1.279	1.269	1.169	0.761	0.654	0.477	0.935	5.609	5.947	5.936	5.942	3.777	3.701	3.739	0.468	0.418	NA	NA	NA	NA	NA
28	Ar-28-16	m	A	12.211	NA	NA	NA	NA	1.389	0.239	13.201	0.038	1.397	0.274	14.848	0.049	1.476	0.252	34.936	0.107	3	0.064	1.283	1.222	1.204	1.08	0.704	0.437	0.988	5.93	5.27	5.008	5.139	3.47	3.428	3.449	0.458	0.409	NA	NA	NA	NA	NA
28	Ar-28-17	m	A	7.86	NA	NA	NA	NA	0.852	0.046	34.254	0.011	0.811	0.106	35.286	0.025	0.882	0.045	69.036	0.019	3	0.018	0.547	0.538	0.489	0.331	0.33	0.118	0.392	2.353	3.449	3.424	3.437	1.874	1.812	1.843	0.155	0.152	NA	NA	NA	NA	NA
28	Ar-28-18	m	A	11.37	NA	NA	NA	NA	1.264	0.181	28.633	0.055	1.159	0.317	20.044	0.063	1.186	0.198	70.815	0.111	3	0.076	0.949	0.923	0.897	0.888	0.56	0.29	0.751	4.507	5.252	4.772	5.012	3.026	2.794	2.91	0.31	0.279	NA	NA	NA	NA	NA
28	Ar-28-19	m	A	14.259	NA	NA	NA	NA	1.478	0.395	24.128	0.119	1.687	0.41	26.915	0.157	1.692	0.347	37.76	0.18	3	0.152	1.591	1.544	1.35	1.258	0.764	0.55	1.176	7.057	5.653	5.581	5.617	3.917	3.792	3.855	0.589	0.518	NA	NA	NA	NA	NA
28	Ar-28-20	m	A	9.254	NA	NA	NA	NA	1.027	0.116	23.057	0.023	1.041	0.135	32.215	0.037	1.086	0.128	42.007	0.047	3	0.036	0.78	0.758	0.754	0.661	0.45	0.238	0.607	3.641	3.754	3.587	3.671	2.106	1.901	2.004	0.181	0.161	NA	NA	NA	NA	NA
28	Ar-28-21	m	A	12.466	NA	NA	NA	NA	1.292	0.193	28.265	0.059	1.371	0.262	26.496	0.08	1.379	0.128	68.53	0.082	3	0.074	0.97	0.959	0.931	0.756	0.687	0.247	0.758	4.55	5.036	4.609	4.823	2.512	1.859	2.186	0.485	0.37	NA	NA	NA	NA	NA
28	Ar-28-23	m	A	10.833	NA	NA	NA	NA	1.352	0.188	32.463	0.068	1.414	0.228	25.761	0.07	1.3	0.183	39.254	0.075	3	0.071	1.093	1.003	0.958	0.91	0.63	0.366	0.827	4.96	4.694	4.662	4.678	2.792	2.54	2.666	0.354	0.34	NA	NA	NA	NA	NA
28	Ar-28-27	m	A	11.147	NA	NA	NA	NA	1.113	0.159	17.89	0.027	1.198	0.17	20.514	0.036	1.094	0.174	45.775	0.068	3	0.044	1.259	1.217	1.172	1.139	0.741	0.397	0.988	5.925	4.882	NA	4.882	2.568	2.471	2.52	0.301	0.305	NA	NA	NA	NA	NA
28	Ar-28-28	m	A	13.505	NA	NA	NA	NA	1.274	0.322	26.097	0.09	1.519	0.338	29.245	0.125	1.452	0.309	50.737	0.174	3	0.13	1.602	1.523	1.454	1.267	1.24	0.684	1.295	7.77	6.667	5.287	5.977	4.137	3.967	4.052	0.605	0.53	NA	NA	NA	NA	NA
28	Ar-28-30	m	A	17.048	NA	NA	NA	NA	1.929	0.382	35.65	0.215	2.01	0.498	33.285	0.275	1.98	0.445	40.574	0.287	3	0.259	2.172	1.891	1.793	1.657	1.468	0.83	1.635	9.811	7.318	5.866	6.592	4.466	4.271	4.369	0.7	0.664	NA	NA	NA	NA	NA
28	Ar-28-33	m	A	13.072	NA	NA	NA	NA	1.358	0.228	23.267	0.061	1.185	0.29	25.873	0.075	1.078	0.183	68.14	0.092	3	0.076	1.566	1.447	1.402	1.381	1.032	0.494	1.22	7.322	4.795	4.729	4.762	3.012	2.848	2.93	0.534	0.512	NA	NA	NA	NA	NA
28	Ar-28-36	m	A	13.295	NA	NA	NA	NA	1.508	0.223	33.137	0.092	1.588	0.224	31.223	0.092	1.629	0.144	56.392	0.098	3	0.094	1.407	1.336	1.302	1.051	0.904	0.486	1.081	6.486	5.429	5.266	5.348	3.617	3.559	3.588	0.534	0.475	NA	NA	NA	NA	NA
28	Ar-28-42	m	A	9.656	0.701	0.052	38.046	0.011	0.996	0.21	27.599	0.048	0.922	0.222	35.268	0.059	0.927	0.144	76.623	0.065	4	0.046	0.899	0.849	0.752	0.744	0.586	0.339	0.695	4.169	4.749	4.701	4.725	2.816	2.717	2.767	0.343	0.336	NA	NA	NA	NA	NA
28	Ar-28-44	m	A	8.601	NA	NA	NA	NA	0.803	0.152	32.339	0.033	0.869	0.203	34.796	0.05	0.896	0.113	73.188	0.048	3	0.044	0.714	0.696	0.653	0.638	0.444	0.169	0.552	3.314	3.783	3.455	3.619	2.16	2.008	2.084	0.207	0.202	NA	NA	NA	NA	NA
29	Ar-29-02	m	A	13.748	NA	NA	NA	NA	1.503	0.262	28.66	0.094	1.308	0.276	22.075	0.068	1.663	0.288	33.664	0.133	3	0.098	1.398	1.385	1.352	1.309	0.924	0.464	1.139	6.832	6.291	5.356	5.824	4.134	4.027	4.081	0.617	0.481	NA	NA	NA	NA	NA
29	Ar-29-03	m	A	11.828	NA	NA	NA	NA	1.167	0.185	19.093	0.035	1.357	0.357	21.58	0.089	1.519	0.281	29.473	0.105	3	0.076	1.108	1.015	0.974	0.969	0.717	0.368	0.859	5.151	5.593	5.262	5.428	3.347	3.339	3.343	0.414	0.355	NA	NA	NA	NA	NA
29	Ar-29-05	m	A	11.379	NA	NA	NA	NA	1.223	0.248	22.464	0.058	1.267	0.239	33.097	0.083	1.321	0.249	41.428	0.109	3	0.083	1.176	0.864	0.857	0.853	0.604	0.404	0.793	4.758	4.053	3.182	3.618	3.025	2.604	2.815	0.407	0.351	NA	NA	NA	NA	NA
29	Ar-29-07	m	A	9.314	NA	NA	NA	NA	0.962	0.227	13.568	0.026	1.114	0.252	17.69	0.043	1.193	0.23	38.387	0.085	3	0.051	0.686	0.655	0.636	0.6	0.461	0.235	0.546	3.273	4.34	3.258	3.799	2.477	2.415	2.446	0.32	0.301	NA	NA	NA	NA	NA
29	Ar-29-09	m	A	10.716	NA	NA	NA	NA	1.083	0.249	22.554	0.052	1.241	0.252	36.019	0.092	1.233	0.175	51.71	0.085	3	0.076	1.044	0.963	0.918	0.817	0.716	0.364	0.804	4.822	5.545	5.136	5.341	3.357	3.254	3.306	0.357	0.336	NA	NA	NA	NA	NA
29	Ar-29-10	m	A	9.968	NA	NA	NA	NA	1.181	0.248	20.862	0.052	1.11	0.238	27.397	0.061	1.172	0.264	45.265	0.11	3	0.074	1.044	0.958	0.925	0.909	0.666	0.329	0.805	4.831	5.127	2.634	3.881	3.211	3.115	3.163	0.355	0.355	NA	NA	NA	NA	NA
29	Ar-29-12	m	A	12.237	NA	NA	NA	NA	1.376	0.311	31.112	0.111	1.358	0.395	36.419	0.159	1.487	0.34	55.921	0.209	3	0.16	1.265	1.231	1.2	1.156	0.921	0.399	1.029	6.172	5.808	5.003	5.406	3.361	3.333	3.347	0.476	0.41	NA	NA	NA	NA	NA
29	Ar-29-14	m	A	7.002	NA	NA	NA	NA	0.783	0.118	24.128	0.019	0.732	0.192	29.935	0.035	0.793	0.104	67.665	0.038	3	0.031	0.499	0.478	0.422	0.359	0.302	0.159	0.37	2.219	3.785	3.719	3.752	1.905	1.456	1.681	0.157	0.136	NA	NA	NA	NA	NA
29	Ar-29-17	m	A	9.056	NA	NA	NA	NA	0.874	0.165	21.559	0.026	0.958	0.217	24.976	0.044	0.987	0.127	62.658	0.056	3	0.042	0.67	0.666	0.664	0.66	0.478	0.23	0.561	3.368	4.575	4.524	4.55	2.444	2.443	2.444	0.285	0.281	NA	NA	NA	NA	NA
29	Ar-29-18	m	A	8.76	NA	NA	NA	NA	1.026	0.185	14.432	0.024	1.079	0.255	18.268	0.043	1.011	0.195	37.421	0.06	3	0.042	0.779	0.743	0.716	0.714	0.481	0.237	0.612	3.67	4.019	3.865	3.942	2.642	NA	2.642	0.302	0.298	NA	NA	NA	NA	NA
29	Ar-29-19	m	A	11.706	NA	NA	NA	NA	1.319	0.245	28.881	0.078	1.38	0.344	34.451	0.134	1.474	0.303	40.919	0.146	3	0.12	1.074	1.072	1.014	1.004	0.736	0.384	0.881	5.284	3.885	2.791	3.338	3.224	3.087	3.156	0.485	0.389	NA	NA	NA	NA	NA
29	Ar-29-21	m	A	10.479	NA	NA	NA	NA	1.233	0.26	26.149	0.071	1.172	0.33	30.736	0.099	1.174	0.227	46.17	0.096	3	0.089	1.049	1.033	1.01	0.897	0.749	0.317	0.843	5.055	6.133	5.262	5.698	3.321	2.952	3.137	0.344	0.317	NA	NA	NA	NA	NA
29	Ar-29-22	m	A	12.392	NA	NA	NA	NA	1.478	0.273	12.196	0.043	1.401	0.32	14.036	0.054	1.617	0.355	37.293	0.174	3	0.09	1.231	1.203	1.176	1.146	0.821	0.363	0.99	5.94	5.241	4.691	4.966	3.372	3.324	3.348	0.544	0.254	NA	NA	NA	NA	NA
29	Ar-29-25	m	A	11.261	NA	NA	NA	NA	1.343	0.288	27.626	0.09	1.401	0.381	27.444	0.123	1.217	0.363	38.698	0.138	3	0.117	1.268	1.244	1.123	1.036	0.46	0.411	0.924	5.542	6.002	5.888	5.945	3.882	3.804	3.843	0.465	0.416	NA	NA	NA	NA	NA
29	Ar-29-30	m	A	10.059	NA	NA	NA	NA	0.998	0.212	31.23	0.055	0.961	0.202	37.765	0.059	1.286	0.237	36.745	0.091	3	0.068	0.852	0.84	0.778	0.664	0.529	0.264	0.655	3.927	4.583	4.181	4.382	2.508	2.249	2.379	0.316	0.3	NA	NA	NA	NA	NA
29	Ar-29-32	m	A	11.513	NA	NA	NA	NA	1.169	0.226	38.191	0.082	1.247	0.267	46.372	0.121	1.192	0.133	70.525	0.075	3	0.092	1.198	1.183	1.146	0.931	0.752	0.406	0.936	5.616	5.211	4.769	4.99	2.994	2.426	2.71	0.415	0.391	NA	NA	NA	NA	NA
29	Ar-29-33	m	A	8.372	NA	NA	NA	NA	0.963	0.261	21.15	0.045	0.97	0.311	25.207	0.064	0.924	0.248	40.401	0.074	3	0.061	0.667	0.558	0.529	0.468	0.382	0.15	0.459	2.754	4.323	4.243	4.283	2.411	2.318	2.365	0.285	0.261	NA	NA	NA	NA	NA
29	Ar-29-38	m	A	12.333	NA	NA	NA	NA	1.301	0.268	25.381	0.075	1.433	0.306	32.256	0.117	1.334	0.218	44.849	0.103	3	0.098	1.247	1.223	1.114	0.934	0.903	0.484	0.984	5.905	4.8	4.71	4.755	3.376	3.137	3.257	0.432	0.394	NA	NA	NA	NA	NA
29	Ar-29-39	m	A	11.055	NA	NA	NA	NA	1.244	0.142	24.36	0.036	1.117	0.234	29.046	0.063	1.121	0.199	49.751	0.085	3	0.062	1.325	1.307	1.217	1.207	0.887	0.41	1.059	6.353	6.337	5.788	6.063	3.635	3.629	3.632	0.489	0.485	NA	NA	NA	NA	NA
29	Ar-29-42	m	A	7.481	NA	NA	NA	NA	0.842	0.204	20.259	0.03	0.797	0.266	26.191	0.047	0.75	0.133	46.257	0.036	3	0.038	0.622	0.611	0.589	0.544	0.412	0.176	0.492	2.954	4.455	4.42	4.438	2.476	2.366	2.421	0.216	0.209	NA	NA	NA	NA	NA
30	Cr-30-01	m	L	14.523	1.215	0.064	49.507	0.03	1.596	0.354	31.734	0.149	1.641	0.401	30.245	0.166	1.622	0.316	42.225	0.172	4	0.129	1.881	1.718	1.632	1.527	1.11	0.478	1.391	8.346	6.382	6.28	6.331	4.043	2.98	3.512	0.485	0.484	NA	NA	NA	NA	NA
30	Cr-30-03	m	L	14.07	NA	NA	NA	NA	1.607	0.315	22.146	0.095	1.659	0.382	25.162	0.135	1.663	0.32	32.449	0.143	3	0.124	1.779	1.551	1.518	1.505	1.088	0.696	1.356	8.137	7.96	NA	7.96	NA	NA	NA	0.513	0.441	NA	NA	NA	NA	NA
30	Cr-30-06	m	L	13.009	NA	NA	NA	NA	1.569	0.316	26.262	0.11	1.427	0.334	22.988	0.093	1.538	0.328	37.273	0.153	3	0.119	1.668	1.548	1.429	1.296	0.977	0.583	1.25	7.501	6.756	6.082	6.419	3.631	3.461	3.546	0.424	0.421	NA	NA	NA	NA	NA
30	Cr-30-09	m	L	14.141	NA	NA	NA	NA	1.514	0.357	24.692	0.113	1.498	0.264	26.676	0.089	1.645	0.325	38.593	0.167	3	0.123	1.971	1.812	1.749	1.474	1.352	0.735	1.516	9.093	8.089	7.989	8.039	4.56	3.991	4.276	0.605	0.576	NA	NA	NA	NA	NA
30	Cr-30-16	m	L	12.691	NA	NA	NA	NA	1.521	0.408	19.36	0.103	1.458	0.427	22.581	0.12	1.343	0.333	30.706	0.114	3	0.112	1.38	1.372	1.295	1.152	1.075	0.558	1.139	6.832	3.435	2.925	3.18	3.426	3.384	3.405	0.445	0.372	NA	NA	NA	NA	NA
30	Cr-30-17	m	L	12.541	NA	NA	NA	NA	1.48	0.326	19.101	0.079	1.542	0.342	27.087	0.12	1.583	0.277	42.329	0.148	3	0.116	1.319	1.304	1.137	0.972	0.635	0.364	0.955	5.731	5.875	5.675	5.775	3.026	2.929	2.978	0.38	0.349	NA	NA	NA	NA	NA
30	Cr-30-19	m	L	13.794	NA	NA	NA	NA	1.502	0.409	19.041	0.1	1.817	0.48	20.245	0.151	1.636	0.391	31.931	0.169	3	0.14	1.834	1.827	1.749	1.669	1.314	0.624	1.503	9.017	7.734	6.443	7.089	4.132	3.931	4.032	0.544	0.509	NA	NA	NA	NA	NA
30	Cr-30-20	m	L	14.489	NA	NA	NA	NA	1.493	0.382	25.783	0.124	1.518	0.443	27.891	0.157	1.448	0.367	34.497	0.15	3	0.144	2.027	1.979	1.947	1.853	1.319	0.756	1.647	9.881	7.206	6.372	6.789	4.209	3.743	3.976	0.522	0.506	NA	NA	NA	NA	NA
30	Cr-30-22	m	L	10.863	NA	NA	NA	NA	1.256	0.277	21.353	0.063	1.426	0.314	19.433	0.074	1.396	0.226	34.029	0.088	3	0.075	1.083	1.013	1.002	1.002	0.743	0.387	0.872	5.23	5.12	4.858	4.989	2.747	2.639	2.693	0.283	0.237	NA	NA	NA	NA	NA
30	Cr-30-23	m	L	15.756	NA	NA	NA	NA	1.66	0.27	17.905	0.069	1.774	0.32	23.915	0.115	1.791	0.274	40.94	0.161	3	0.115	2.009	1.912	1.854	1.75	1.282	0.743	1.592	9.55	7.263	6.743	7.003	4.031	3.695	3.863	0.56	0.512	NA	NA	NA	NA	NA
30	Cr-30-25	m	L	13.703	NA	NA	NA	NA	1.591	0.314	27.703	0.116	1.625	0.304	27.342	0.113	1.583	0.28	40.53	0.144	3	0.125	1.317	1.312	1.1	0.973	0.792	0.526	1.003	6.02	6.382	5.608	5.995	3.516	3.483	3.5	0.368	0.329	NA	NA	NA	NA	NA
30	Cr-30-31	m	L	10.864	NA	NA	NA	NA	1.191	0.296	26.626	0.079	1.242	0.311	20.48	0.068	1.249	0.263	38.512	0.102	3	0.083	1.125	1.067	1.009	1.009	0.692	0.642	0.924	5.544	4.951	4.753	4.852	2.787	2.787	2.787	0.256	0.216	NA	NA	NA	NA	NA
30	Cr-30-32	m	L	12.949	NA	NA	NA	NA	1.455	0.406	21.033	0.106	1.539	0.378	29.475	0.143	1.547	0.404	32.347	0.167	3	0.139	1.558	1.538	1.429	1.428	1.127	0.636	1.286	7.716	6.407	6.127	6.267	3.411	3.073	3.242	0.451	0.419	NA	NA	NA	NA	NA
30	Cr-30-33	m	L	15.23	NA	NA	NA	NA	1.647	0.337	23.299	0.11	1.58	0.358	19.963	0.097	1.508	0.365	52.502	0.218	3	0.142	2.44	2.316	2.316	1.627	1.627	0.888	1.869	11.214	7.65	6.595	7.123	4.175	3.819	3.997	0.612	0.534	NA	NA	NA	NA	NA
30	Cr-30-34	m	L	9.986	NA	NA	NA	NA	1.179	0.447	23.096	0.103	1.245	0.359	17.722	0.068	1.158	0.448	30.377	0.131	3	0.101	1.705	1.634	1.579	1.222	1.024	0.532	1.283	7.696	5.898	5.712	5.805	3.222	3.044	3.133	0.336	0.291	NA	NA	NA	NA	NA
30	Cr-30-35	m	L	14.293	NA	NA	NA	NA	1.56	0.299	29.3	0.114	1.599	0.327	23.587	0.105	1.66	0.323	36.193	0.158	3	0.126	1.827	1.552	1.527	1.494	1.165	0.66	1.371	8.225	7.343	6.649	6.996	3.891	3.219	3.555	0.518	0.507	NA	NA	NA	NA	NA
30	Cr-30-38	m	L	12.127	NA	NA	NA	NA	1.324	0.292	18.679	0.062	1.296	0.347	22.452	0.086	1.193	0.289	41.498	0.114	3	0.087	1.145	1.107	1.105	0.953	0.732	0.407	0.908	5.449	5.709	5.507	5.608	2.969	2.828	2.899	0.322	0.265	NA	NA	NA	NA	NA
30	Cr-30-40	m	L	14.45	NA	NA	NA	NA	1.548	0.303	21.772	0.087	1.741	0.309	21.913	0.1	1.779	0.316	41.885	0.188	3	0.125	1.575	1.557	1.386	1.369	1.097	0.524	1.251	7.508	6.24	6.112	6.176	3.822	3.35	3.586	0.463	0.457	NA	NA	NA	NA	NA
30	Cr-30-41	m	L	11.772	NA	NA	NA	NA	1.256	0.383	22.817	0.093	1.366	0.398	24.49	0.113	1.349	0.328	45.549	0.158	3	0.121	1.492	1.255	1.247	1.133	0.834	0.519	1.08	6.48	6.008	4.586	5.297	3.53	3.339	3.435	0.416	0.409	NA	NA	NA	NA	NA
30	Cr-30-42	m	L	13.306	NA	NA	NA	NA	1.285	0.374	33.076	0.131	1.713	0.462	28.655	0.19	1.619	0.279	40.739	0.147	3	0.156	1.494	1.411	1.298	1.28	0.932	0.489	1.151	6.904	6.192	5.588	5.89	3.323	3.242	3.283	0.479	0.462	NA	NA	NA	NA	NA
31	Cr-31-03	m	L	7.17	NA	NA	NA	NA	0.858	0.251	13.692	0.025	0.871	0.266	17.669	0.035	0.875	0.237	23.164	0.041	3	0.034	0.65	0.63	0.587	0.562	0.398	0.186	0.502	3.013	4.054	3.983	4.019	1.95	1.908	1.929	0.132	0.111	NA	NA	NA	NA	NA
31	Cr-31-04	m	L	8.738	NA	NA	NA	NA	0.879	0.182	23.53	0.032	0.971	0.284	15.155	0.036	0.881	0.162	48.392	0.053	3	0.04	0.973	0.966	0.928	0.795	0.649	0.305	0.769	4.616	4.647	4.583	4.615	2.586	2.463	2.525	0.2	0.198	NA	NA	NA	NA	NA
31	Cr-31-07	m	L	8.402	NA	NA	NA	NA	1.039	0.295	12.927	0.034	1.001	0.322	15.595	0.043	0.955	0.249	37.119	0.072	3	0.05	0.651	0.635	0.626	0.615	0.394	0.127	0.508	3.048	4.524	4.381	4.453	2.143	1.976	2.06	0.166	0.141	NA	NA	NA	NA	NA
31	Cr-31-08	m	L	7.231	NA	NA	NA	NA	NA	NA	NA	NA	0.639	0.055	102.389	0.017	0.567	0.04	67.496	0.01	2	0.014	0.351	0.349	0.341	0.322	0.264	0.109	0.289	1.736	3.389	3.273	3.331	1.55	1.486	1.518	0.067	0.049	NA	NA	NA	NA	NA
31	Cr-31-09	m	L	12.666	NA	NA	NA	NA	1.292	0.341	28.115	0.104	1.186	0.284	48.122	0.125	1.286	0.33	46.307	0.153	3	0.128	1.636	1.326	1.236	1.091	0.728	0.458	1.079	6.475	6.732	6.02	6.376	4.026	3.805	3.916	0.497	0.462	NA	NA	NA	NA	NA
31	Cr-31-10	m	L	11.529	NA	NA	NA	NA	1.375	0.382	24.048	0.107	1.39	0.414	16.872	0.084	1.258	0.336	29.234	0.103	3	0.098	1.409	1.248	1.171	1.007	0.736	0.397	0.995	5.968	7.181	6.04	6.611	4.065	3.651	3.858	0.519	0.408	NA	NA	NA	NA	NA
31	Cr-31-11	m	L	14.034	NA	NA	NA	NA	1.532	0.456	23.856	0.141	1.645	0.438	24.766	0.151	1.613	0.407	39.9	0.211	3	0.168	2.008	1.966	1.85	1.846	1.38	1.357	1.735	10.407	8.543	8.119	8.331	4.294	4.157	4.226	0.628	0.554	NA	NA	NA	NA	NA
31	Cr-31-13	m	L	8.509	NA	NA	NA	NA	1.002	0.268	25.117	0.057	1.047	0.293	25.87	0.067	1.005	0.263	38.309	0.082	3	0.069	0.655	0.6	0.569	0.549	0.396	0.233	0.5	3.002	4.684	4.343	4.514	2.239	2.131	2.185	0.179	0.145	NA	NA	NA	NA	NA
31	Cr-31-14	m	L	9.918	NA	NA	NA	NA	1.176	0.31	16.873	0.053	1.219	0.378	22.226	0.087	1.053	0.327	44.09	0.12	3	0.087	1.019	1.018	1.01	0.982	0.885	0.725	0.94	5.639	4.984	4.609	4.797	2.664	2.414	2.539	0.268	0.241	NA	NA	NA	NA	NA
31	Cr-31-16	m	L	11.52	NA	NA	NA	NA	1.298	0.343	25.52	0.096	1.291	0.386	24.086	0.102	1.188	0.329	45.3	0.139	3	0.112	1.543	1.495	1.447	1.339	1.112	0.538	1.246	7.474	6.717	6.315	6.516	3.578	3.564	3.571	0.454	0.437	NA	NA	NA	NA	NA
31	Cr-31-17	m	L	13.209	NA	NA	NA	NA	1.362	0.306	19.757	0.07	1.508	0.363	23.127	0.108	1.392	0.223	46.979	0.113	3	0.097	1.945	1.934	1.683	1.495	0.919	0.718	1.449	8.694	8.334	8.024	8.179	4.441	4.397	4.419	0.614	0.61	NA	NA	NA	NA	NA
31	Cr-31-21	m	L	10.342	NA	NA	NA	NA	1.146	0.337	27.08	0.088	1.139	0.338	24.879	0.081	1.086	0.336	42.495	0.123	3	0.097	1.238	1.178	1.102	1.018	0.805	0.504	0.974	5.845	5.514	4.89	5.202	3.175	3.173	3.174	0.363	0.35	NA	NA	NA	NA	NA
31	Cr-31-22	m	L	13.918	NA	NA	NA	NA	1.49	0.357	17.766	0.081	1.577	0.448	22.219	0.134	1.526	0.328	39.198	0.158	3	0.124	1.94	1.745	1.286	1.278	1.146	0.727	1.354	8.122	7.4	6.524	6.962	4.203	4.104	4.154	0.546	0.471	NA	NA	NA	NA	NA
31	Cr-31-23	m	L	11.756	NA	NA	NA	NA	1.291	0.428	25.661	0.12	1.37	0.441	26.335	0.134	1.322	0.368	38.653	0.152	3	0.135	1.547	1.505	1.429	1.277	1.148	0.582	1.248	7.488	6.769	6.676	6.723	3.839	3.673	3.756	0.458	0.452	NA	NA	NA	NA	NA
31	Cr-31-26	m	L	8.699	NA	NA	NA	NA	1.101	0.307	16.902	0.049	1.043	0.337	13.895	0.042	1.012	0.251	36.39	0.075	3	0.056	0.877	0.844	0.799	0.794	0.619	0.401	0.722	4.334	NA	NA	NA	2.361	1.87	2.116	0.24	0.218	NA	NA	NA	NA	NA
31	Cr-31-28	m	L	10.416	NA	NA	NA	NA	1.21	0.292	12.421	0.038	1.357	0.354	8.979	0.037	1.327	0.259	26.285	0.076	3	0.051	0.852	0.848	0.716	0.658	0.605	0.309	0.665	3.988	5.132	4.863	4.998	2.705	2.675	2.69	0.288	0.287	NA	NA	NA	NA	NA
31	Cr-31-29	m	L	9.637	NA	NA	NA	NA	1.13	0.321	23.726	0.073	1.142	0.311	27.982	0.083	1.21	0.306	37.387	0.112	3	0.09	0.854	0.829	0.807	0.73	0.566	0.328	0.686	4.114	5.811	5.689	5.75	2.689	2.521	2.605	0.25	0.208	NA	NA	NA	NA	NA
31	Cr-31-30	m	L	12.077	NA	NA	NA	NA	1.133	0.06	39.846	0.022	1.033	0.068	35.758	0.021	1.087	0.082	47.583	0.033	3	0.025	1.495	1.339	1.228	1.095	0.916	0.613	1.114	6.686	6.106	6.089	6.098	3.775	3.738	3.757	0.408	0.405	NA	NA	NA	NA	NA
31	Cr-31-36	m	L	9.117	NA	NA	NA	NA	1.055	0.285	12.559	0.033	1.216	0.297	23.425	0.072	1.113	0.245	30.224	0.069	3	0.058	0.729	0.634	0.616	0.549	0.458	0.257	0.541	3.243	4.579	3.38	3.98	2.335	1.988	2.162	0.203	0.186	NA	NA	NA	NA	NA
31	Cr-31-37	m	L	13.992	NA	NA	NA	NA	1.608	0.45	19.015	0.118	1.625	0.443	15.445	0.096	1.51	0.394	28.635	0.143	3	0.119	2.255	2.169	2.169	1.868	1.678	0.899	1.84	11.038	7.555	7.34	7.448	4.459	4.348	4.404	0.619	0.575	NA	NA	NA	NA	NA
33	Cr-33-01	m	L	11.195	NA	NA	NA	NA	1.244	0.357	13.852	0.053	1.347	0.41	10.209	0.049	1.395	0.301	22.833	0.081	3	0.061	1.017	0.963	0.908	0.908	0.633	0.319	0.791	4.748	6.731	6.565	6.648	3.535	3.413	3.474	0.345	0.319	NA	NA	NA	NA	NA
33	Cr-33-05	m	L	10.476	NA	NA	NA	NA	1.444	0.445	20.671	0.113	1.304	0.497	19.915	0.11	1.235	0.288	47.839	0.132	3	0.119	1.16	1.151	1.05	1.02	0.774	0.361	0.919	5.516	6.856	6.496	6.676	3.348	3.202	3.275	0.364	0.327	NA	NA	NA	NA	NA
33	Cr-33-07	m	L	9.533	NA	NA	NA	NA	1.325	0.41	14.607	0.069	1.237	0.421	21.323	0.095	1.177	0.342	42.394	0.136	3	0.1	1.161	1.077	0.95	0.812	0.728	0.405	0.856	5.133	7.119	6.933	7.026	3.331	3.253	3.292	0.278	0.255	NA	NA	NA	NA	NA
33	Cr-33-08	m	L	11.242	NA	NA	NA	NA	1.429	0.518	23.863	0.15	1.346	0.532	29.09	0.174	1.3	0.384	37.254	0.151	3	0.158	1.074	1.008	0.978	0.943	0.672	0.351	0.838	5.026	6.034	5.961	5.998	3.211	3.163	3.187	0.331	0.315	NA	NA	NA	NA	NA
33	Cr-33-10	m	L	13.771	NA	NA	NA	NA	1.535	0.378	29.182	0.141	1.617	0.425	29.233	0.168	1.871	0.489	32.787	0.248	3	0.186	1.582	1.255	1.238	1.185	1.167	0.654	1.18	7.081	8.827	7.802	8.315	4.438	4.246	4.342	0.468	0.46	NA	NA	NA	NA	NA
33	Cr-33-11	m	L	13.229	NA	NA	NA	NA	1.598	0.385	34.206	0.173	1.561	0.418	26.935	0.148	1.597	0.343	39.848	0.175	3	0.165	1.924	1.8	1.784	1.779	1.39	0.728	1.568	9.405	7.844	7.839	7.842	4.847	3.969	4.408	0.513	0.493	NA	NA	NA	NA	NA
33	Cr-33-12	m	L	10.527	NA	NA	NA	NA	1.349	0.462	20.797	0.111	1.385	0.505	21.578	0.129	1.303	0.39	31.405	0.132	3	0.124	1.32	1.224	1.124	1.023	0.799	0.377	0.978	5.867	7.076	7.002	7.039	3.657	3.616	3.637	0.35	0.348	NA	NA	NA	NA	NA
33	Cr-33-13	m	L	10.105	NA	NA	NA	NA	1.388	0.357	27.593	0.115	1.52	0.375	32.667	0.154	1.199	0.284	40.122	0.11	3	0.126	1.607	1.549	1.396	1.233	1.103	0.612	1.25	7.5	8.654	6.703	7.679	4.252	4.003	4.128	0.52	0.486	NA	NA	NA	NA	NA
33	Cr-33-17	m	L	6.525	NA	NA	NA	NA	0.86	0.286	27.729	0.057	0.845	0.323	22.943	0.053	0.77	0.24	40.039	0.059	3	0.057	0.439	0.422	0.396	0.362	0.257	0.126	0.334	2.002	4.368	4.296	4.332	1.913	1.859	1.886	0.069	0.067	NA	NA	NA	NA	NA
33	Cr-33-18	m	L	9.131	NA	NA	NA	NA	1.065	0.274	23.429	0.058	0.994	0.29	30.442	0.073	0.964	0.251	39.057	0.076	3	0.069	0.604	0.56	0.499	0.493	0.33	0.168	0.442	2.654	4.94	4.896	4.918	2.376	2.372	2.374	0.143	0.137	NA	NA	NA	NA	NA
33	Cr-33-24	m	L	12.033	NA	NA	NA	NA	1.511	0.445	20.973	0.12	1.62	0.534	23.107	0.17	1.417	0.428	38.199	0.188	3	0.159	1.409	1.384	1.364	1.325	1.028	0.506	1.169	7.016	8.231	8.137	8.184	3.975	3.895	3.935	0.423	0.359	NA	NA	NA	NA	NA
33	Cr-33-26	m	L	9.161	NA	NA	NA	NA	1.147	0.403	23.044	0.09	1.199	0.465	23.113	0.109	1.078	0.393	43.317	0.145	3	0.115	0.982	0.898	0.875	0.737	0.666	0.318	0.746	4.476	5.716	5.604	5.66	2.975	2.932	2.954	0.217	0.202	NA	NA	NA	NA	NA
33	Cr-33-28	m	L	13.22	NA	NA	NA	NA	1.543	0.482	28.206	0.176	1.499	0.528	26.96	0.179	1.469	0.397	38.186	0.18	3	0.178	1.837	1.817	1.781	1.731	1.208	0.464	1.473	8.838	8.046	6.17	7.108	4.158	4.085	4.122	0.466	0.461	NA	NA	NA	NA	NA
33	Cr-33-29	m	L	11.987	NA	NA	NA	NA	1.54	0.447	23.818	0.139	1.535	0.514	21.801	0.147	1.413	0.452	37.909	0.196	3	0.161	1.499	1.492	1.423	1.309	1.078	0.566	1.228	7.367	8.08	7.839	7.96	4.229	3.934	4.082	0.459	0.407	NA	NA	NA	NA	NA
33	Cr-33-32	m	L	6.387	NA	NA	NA	NA	0.8	0.245	23.669	0.039	0.885	0.29	21.743	0.048	0.891	0.202	30.34	0.045	3	0.044	0.325	0.293	0.285	0.271	0.211	0.063	0.241	1.448	3.602	3.075	3.339	1.468	1.389	1.429	0.063	0.054	NA	NA	NA	NA	NA
33	Cr-33-34	m	L	10.472	NA	NA	NA	NA	1.317	0.443	19.825	0.099	1.325	0.498	17.244	0.098	1.288	0.454	29.397	0.144	3	0.113	1.591	1.461	1.375	1.238	1.01	0.498	1.196	7.173	7.375	6.169	6.772	3.895	2.705	3.3	0.376	0.373	NA	NA	NA	NA	NA
33	Cr-33-36	m	L	10.643	NA	NA	NA	NA	1.273	0.361	26.696	0.103	1.457	0.389	21.431	0.104	1.473	0.35	35.472	0.15	3	0.119	1.129	1.05	1.005	0.932	0.653	0.301	0.845	5.07	6.486	5.7	6.093	3.049	2.994	3.022	0.257	0.233	NA	NA	NA	NA	NA
33	Cr-33-37	m	L	12.35	NA	NA	NA	NA	1.552	0.427	18.592	0.106	1.616	0.476	17.515	0.116	1.564	0.439	33.416	0.189	3	0.137	1.64	1.608	1.445	1.384	1.14	0.517	1.289	7.734	7.87	7.717	7.794	3.797	3.796	3.797	0.443	0.441	NA	NA	NA	NA	NA
33	Cr-33-41	m	L	11.156	NA	NA	NA	NA	1.538	0.447	19.074	0.112	1.66	0.51	15.738	0.115	1.509	0.439	25.896	0.145	3	0.124	1.38	1.262	1.199	1.057	0.835	0.402	1.023	6.135	6.474	6.396	6.435	3.251	3.274	3.263	0.316	0.262	NA	NA	NA	NA	NA
33	Cr-33-42	m	L	12.958	NA	NA	NA	NA	1.481	0.473	19.697	0.118	1.521	0.469	17.945	0.11	1.626	0.368	28.532	0.143	3	0.124	1.484	1.398	1.333	1.328	1.002	0.512	1.176	7.057	7.568	7.494	7.531	3.825	3.716	3.771	0.366	0.365	NA	NA	NA	NA	NA
34	Cr-34-04	m	K	14.548	NA	NA	NA	NA	1.657	0.264	21.569	0.08	1.588	0.278	16.476	0.063	1.584	0.285	7.81	0.031	3	0.058	1.589	1.514	1.485	1.392	0.871	0.585	1.239	7.436	5.069	4.896	4.983	3.078	3.058	3.068	0.515	0.416	NA	NA	NA	NA	NA
34	Cr-34-05	m	K	9.44	NA	NA	NA	NA	1.043	0.171	32.136	0.047	1.202	0.228	26.94	0.062	1.07	0.19	40.852	0.066	3	0.059	0.893	0.819	0.81	0.792	0.602	0.103	0.67	4.019	4.515	4.508	4.512	2.47	2.308	2.389	0.251	0.226	NA	NA	NA	NA	NA
34	Cr-34-08	m	K	9.151	NA	NA	NA	NA	1.004	0.181	22.249	0.034	0.964	0.241	22.403	0.044	0.925	0.161	30.149	0.037	3	0.039	0.856	0.833	0.785	0.773	0.76	0.297	0.717	4.304	4.625	3.738	4.182	2.598	2.519	2.559	0.289	0.281	NA	NA	NA	NA	NA
34	Cr-34-11	m	K	15.059	NA	NA	NA	NA	1.507	0.23	36.9	0.104	1.633	0.333	36.841	0.163	1.543	0.259	47.298	0.147	3	0.138	2.421	2.386	2.252	2.117	1.681	0.831	1.948	11.688	7.304	7.204	7.254	4.315	4.177	4.246	0.744	0.617	NA	NA	NA	NA	NA
34	Cr-34-12	m	K	17.5	NA	NA	NA	NA	1.811	0.266	15.555	0.065	1.492	0.346	16.688	0.074	1.402	0.271	22.67	0.073	3	0.071	2.299	2.223	2.19	2.005	1.557	0.75	1.837	11.024	7.428	7.234	7.331	4.398	4.211	4.305	0.696	0.667	NA	NA	NA	NA	NA
34	Cr-34-13	m	K	10.61	NA	NA	NA	NA	1.248	0.148	16.07	0.026	1.1	0.221	20.406	0.042	1.174	0.221	20.972	0.046	3	0.038	1.428	1.417	1.345	1.192	0.871	0.531	1.131	6.784	4.962	4.721	4.842	3.407	3.362	3.385	0.513	0.472	NA	NA	NA	NA	NA
34	Cr-34-15	m	K	13.685	NA	NA	NA	NA	1.342	0.297	26.743	0.09	1.418	0.292	17.639	0.063	1.312	0.245	23.696	0.065	3	0.072	1.881	1.812	1.622	1.56	1.218	0.642	1.456	8.735	5.337	5.161	5.249	4.149	3.209	3.679	0.662	0.612	NA	NA	NA	NA	NA
34	Cr-34-16	m	K	14.611	NA	NA	NA	NA	1.619	0.349	30.243	0.142	1.553	0.367	20.754	0.101	1.725	0.341	29.685	0.146	3	0.13	2.371	2.237	2.228	2.104	1.621	0.878	1.907	11.439	7.874	7.448	7.661	4.599	4.515	4.557	0.846	0.723	NA	NA	NA	NA	NA
34	Cr-34-20	m	K	11.082	NA	NA	NA	NA	1.249	0.221	13.506	0.032	1.194	0.309	21.408	0.067	1.178	0.205	23.414	0.048	3	0.049	1.29	1.184	1.148	1.08	0.88	0.428	1.002	6.01	5.328	5.273	5.301	3.361	3.016	3.189	0.506	0.454	NA	NA	NA	NA	NA
34	Cr-34-22	m	K	14.471	NA	NA	NA	NA	1.392	0.269	21.67	0.069	1.468	0.377	20.98	0.099	1.449	0.258	38.018	0.115	3	0.094	1.73	1.722	1.657	1.571	1.285	0.294	1.377	8.259	7.288	7.07	7.179	4.768	4.526	4.647	0.833	0.682	NA	NA	NA	NA	NA
34	Cr-34-23	m	K	9.462	NA	NA	NA	NA	0.979	0.191	14.039	0.023	0.914	0.172	32.123	0.042	0.854	0.089	57.544	0.032	3	0.032	0.945	0.927	0.863	0.822	0.618	0.296	0.745	4.471	4.648	4.465	4.557	2.663	2.524	2.594	0.301	0.296	NA	NA	NA	NA	NA
34	Cr-34-24	m	K	11.331	NA	NA	NA	NA	1.243	0.227	23.082	0.055	1.255	0.271	25.647	0.074	1.177	0.2	44.797	0.083	3	0.071	1.335	1.299	1.227	1.208	0.935	0.456	1.077	6.46	5.152	NA	5.152	1.218	1.132	1.175	0.577	0.513	NA	NA	NA	NA	NA
34	Cr-34-25	m	K	15.639	NA	NA	NA	NA	1.486	0.258	29.221	0.094	1.669	0.32	29.492	0.131	1.44	0.333	40.479	0.156	3	0.127	2.171	2.163	1.92	1.841	1.511	0.73	1.723	10.336	6.721	6.462	6.592	4.045	4.009	4.027	0.837	0.761	NA	NA	NA	NA	NA
34	Cr-34-27	m	K	15.528	NA	NA	NA	NA	1.625	0.285	21.185	0.084	1.675	0.343	24.888	0.121	1.602	0.284	33.953	0.127	3	0.111	2.138	1.955	1.944	1.744	1.426	0.682	1.648	9.889	7.38	7.316	7.348	4.472	4.34	4.406	0.764	0.643	NA	NA	NA	NA	NA
34	Cr-34-28	m	K	16.181	NA	NA	NA	NA	1.805	0.32	16.7	0.083	1.659	0.377	22.123	0.118	1.768	0.334	32.323	0.158	3	0.12	2.27	2.248	2.138	1.751	1.575	0.784	1.794	10.766	7.439	6.045	6.742	4.175	3.882	4.029	0.865	0.749	NA	NA	NA	NA	NA
34	Cr-34-29	m	K	11.698	NA	NA	NA	NA	1.314	0.156	28.503	0.049	1.347	0.17	17.939	0.035	1.434	0.163	41.774	0.078	3	0.054	1.305	1.21	1.202	1.19	0.942	0.449	1.05	6.298	1.712	1.552	1.632	1.509	1.323	1.416	0.474	0.433	NA	NA	NA	NA	NA
34	Cr-34-30	m	K	9.846	NA	NA	NA	NA	1.14	0.167	23.642	0.038	1.07	0.188	18.891	0.033	1.145	0.114	38.477	0.041	3	0.037	0.777	0.77	0.739	0.667	0.529	0.248	0.622	3.73	4.597	4.437	4.517	2.175	2.041	2.108	0.257	0.249	NA	NA	NA	NA	NA
34	Cr-34-32	m	K	13.238	NA	NA	NA	NA	1.282	0.146	30.896	0.048	1.357	0.2	31.896	0.072	1.396	0.223	30.08	0.078	3	0.066	1.348	1.269	1.171	1.1	0.856	0.433	1.03	6.177	5.183	4.577	4.88	3.168	3.055	3.112	0.457	0.411	NA	NA	NA	NA	NA
34	Cr-34-33	m	K	15.33	NA	NA	NA	NA	1.446	0.192	21.453	0.051	1.425	0.27	25.608	0.083	1.461	0.191	32.651	0.075	3	0.07	1.741	1.734	1.731	1.73	1.185	0.598	1.453	8.719	7.165	6.149	6.657	4.238	4.137	4.188	0.709	0.64	NA	NA	NA	NA	NA
34	Cr-34-34	m	K	8.292	NA	NA	NA	NA	0.886	0.153	24.252	0.028	0.942	0.193	23.453	0.036	0.862	0.126	57.51	0.046	3	0.037	0.694	0.688	0.649	0.618	0.453	0.219	0.554	3.321	3.732	3.73	3.731	2.083	2.024	2.054	0.19	0.174	NA	NA	NA	NA	NA
35	Cr-35-05	m	K	8.052	NA	NA	NA	NA	0.934	0.194	27.23	0.041	0.86	0.228	33.361	0.054	0.846	0.228	51.418	0.075	3	0.057	0.746	0.698	0.691	0.672	0.483	0.215	0.584	3.505	4.468	4.398	4.433	2.622	2.468	2.545	0.191	0.17	NA	NA	NA	NA	NA
35	Cr-35-07	m	K	13.851	NA	NA	NA	NA	1.685	0.38	19.078	0.105	1.652	0.447	22.263	0.14	1.949	0.357	33.812	0.194	3	0.146	1.556	1.451	1.422	1.31	1.292	0.622	1.276	7.653	7.565	NA	7.565	4.156	4.128	4.142	0.609	0.503	NA	NA	NA	NA	NA
35	Cr-35-08	m	K	11.207	NA	NA	NA	NA	1.393	0.404	26.409	0.125	1.293	0.391	31.127	0.131	1.266	0.33	39.608	0.133	3	0.13	1.439	1.414	1.157	1.129	1.007	0.463	1.102	6.609	6.574	6.283	6.429	3.998	3.824	3.911	0.461	0.355	NA	NA	NA	NA	NA
35	Cr-35-10	m	K	9.831	NA	NA	NA	NA	1.173	0.309	24.027	0.074	1.131	0.311	29.075	0.085	1.036	0.243	39.096	0.079	3	0.08	1.346	1.308	1.239	1.239	0.932	0.397	1.077	6.461	6.764	5.968	6.366	3.725	2.823	3.274	0.447	0.393	NA	NA	NA	NA	NA
35	Cr-35-13	m	K	10.126	NA	NA	NA	NA	1.456	0.213	30.94	0.08	1.134	0.265	27.368	0.069	1.152	0.221	49.013	0.096	3	0.082	1.16	1.061	1.018	1.006	0.714	0.399	0.893	5.358	5.701	5.239	5.47	3.122	3.03	3.076	0.316	0.311	NA	NA	NA	NA	NA
35	Cr-35-14	m	K	11.549	NA	NA	NA	NA	1.344	0.277	27.195	0.085	1.284	0.349	31.807	0.118	1.18	0.334	44.756	0.139	3	0.114	1.456	1.43	1.307	1.001	0.853	0.372	1.07	6.419	6.289	6.25	6.27	3.495	3.239	3.367	0.43	0.382	NA	NA	NA	NA	NA
35	Cr-35-15	m	K	11.508	NA	NA	NA	NA	1.178	0.252	20.836	0.053	1.126	0.256	23.997	0.059	1.132	0.198	33.085	0.061	3	0.058	1.7	1.678	1.635	1.468	1.103	0.545	1.355	8.129	6.447	6.404	6.426	3.93	3.847	3.889	0.491	0.488	NA	NA	NA	NA	NA
35	Cr-35-16	m	K	9.854	NA	NA	NA	NA	1.09	0.241	35.271	0.076	1.037	0.3	36.815	0.093	1.045	0.232	54.046	0.098	3	0.089	0.94	0.911	0.904	0.857	0.474	0.306	0.732	4.392	2.591	2.505	2.548	2.977	2.123	2.55	0.381	0.364	NA	NA	NA	NA	NA
35	Cr-35-17	m	K	11.968	NA	NA	NA	NA	1.353	0.231	35.079	0.09	1.337	0.282	36.871	0.113	1.452	0.254	41.266	0.122	3	0.108	1.285	1.218	1.138	1.028	0.805	0.406	0.98	5.88	5.854	4.976	5.415	3.421	3.053	3.237	0.393	0.353	NA	NA	NA	NA	NA
35	Cr-35-19	m	K	8.92	NA	NA	NA	NA	0.961	0.166	25.149	0.034	0.884	0.231	31.15	0.053	0.882	0.282	55.578	0.103	3	0.063	0.703	0.688	0.676	0.654	0.481	0.234	0.573	3.436	3.386	1.987	2.687	1.98	1.213	1.597	0.133	0.133	NA	NA	NA	NA	NA
35	Cr-35-20	m	K	13.693	NA	NA	NA	NA	1.353	0.269	22.518	0.07	1.511	0.292	27.053	0.1	1.552	0.268	28.87	0.1	3	0.09	1.718	1.701	1.627	1.589	1.137	0.523	1.383	8.295	6.496	6.32	6.408	4.257	3.634	3.946	0.576	0.515	NA	NA	NA	NA	NA
35	Cr-35-21	m	K	10.765	NA	NA	NA	NA	1.281	0.225	27.007	0.065	1.237	0.259	31.348	0.083	1.118	0.22	53.348	0.099	3	0.082	1.333	1.266	1.09	0.702	0.557	0.359	0.885	5.307	5.885	5.84	5.863	2.742	2.553	2.648	0.387	0.35	NA	NA	NA	NA	NA
35	Cr-35-25	m	K	11.412	NA	NA	NA	NA	1.314	0.308	24.311	0.083	1.466	0.367	22.471	0.103	1.247	0.34	34.845	0.121	3	0.102	1.582	1.568	1.472	1.326	0.979	0.444	1.229	7.371	6.369	6.162	6.266	3.76	3.107	3.434	0.463	0.401	NA	NA	NA	NA	NA
35	Cr-35-26	m	K	8.764	NA	NA	NA	NA	1.007	0.179	27.296	0.041	0.897	0.275	24.409	0.051	0.886	0.215	38.548	0.059	3	0.051	0.876	0.824	0.768	0.713	0.64	0.187	0.668	4.008	5.426	5.268	5.347	2.618	2.512	2.565	0.197	0.159	NA	NA	NA	NA	NA
35	Cr-35-29	m	K	10.075	NA	NA	NA	NA	1.297	0.24	23.838	0.063	1.262	0.267	27.11	0.077	1.226	0.24	40.206	0.095	3	0.078	1.03	0.981	0.976	0.926	0.693	0.682	0.881	5.288	5.197	NA	5.197	2.273	1.862	2.068	0.325	0.279	NA	NA	NA	NA	NA
35	Cr-35-31	m	K	8.669	NA	NA	NA	NA	0.93	0.231	22.806	0.042	0.862	0.211	14.167	0.022	0.879	0.155	30.411	0.034	3	0.033	0.865	0.864	0.769	0.762	0.619	0.353	0.705	4.232	4.679	NA	4.679	NA	NA	NA	0.27	0.243	NA	NA	NA	NA	NA
35	Cr-35-33	m	K	10.086	NA	NA	NA	NA	1.18	0.265	23.615	0.063	1.085	0.333	26.83	0.082	1.14	0.285	47.14	0.119	3	0.088	1.229	1.226	1.166	1.156	0.684	0.36	0.97	5.821	5.402	5.361	5.382	3.331	2.916	3.124	0.336	0.315	NA	NA	NA	NA	NA
35	Cr-35-35	m	K	9.88	NA	NA	NA	NA	1.144	0.278	26.545	0.071	1.171	0.301	23.152	0.069	1.04	0.256	43.429	0.092	3	0.077	1.215	1.141	1.091	1.082	0.775	0.361	0.944	5.665	5.847	5.824	5.836	3.439	3.281	3.36	0.406	0.382	NA	NA	NA	NA	NA
35	Cr-35-38	m	K	10.751	NA	NA	NA	NA	1.529	0.326	20.911	0.089	1.132	0.318	28.014	0.085	0.989	0.223	45.75	0.079	3	0.084	1.174	1.17	1.017	0.98	0.87	0.383	0.932	5.594	5.764	4.514	5.139	3.539	3.475	3.507	0.424	0.39	NA	NA	NA	NA	NA
35	Cr-35-39	m	K	11.824	NA	NA	NA	NA	1.286	0.378	30.89	0.125	1.281	0.401	40.356	0.166	1.447	0.357	49.265	0.196	3	0.162	1.505	1.359	1.292	1.163	1.104	0.554	1.163	6.977	6.793	5.921	6.357	4.062	3.772	3.917	0.5	0.499	NA	NA	NA	NA	NA
37	Cr-37-03	m	K	11.251	NA	NA	NA	NA	1.371	0.399	18.276	0.086	1.368	0.438	21.979	0.112	1.362	0.424	30.243	0.145	3	0.114	1.192	1.183	1.159	1.143	0.786	0.397	0.977	5.86	6.589	NA	6.589	3.651	3.346	3.499	0.398	0.386	NA	NA	NA	NA	NA
37	Cr-37-04	m	K	14.498	NA	NA	NA	NA	1.78	0.439	29.001	0.189	1.677	0.438	36.995	0.221	1.773	0.417	48.119	0.275	3	0.229	1.572	1.485	1.466	1.281	1.113	0.499	1.236	7.416	5.148	4.591	4.87	3.3	3.28	3.29	0.561	0.507	NA	NA	NA	NA	NA
37	Cr-37-05	m	K	11.857	NA	NA	NA	NA	1.562	0.527	23.081	0.161	1.473	0.532	29.33	0.192	1.425	0.459	28.086	0.154	3	0.169	1.227	1.162	1.138	0.96	0.819	0.446	0.959	5.752	6.955	6.857	6.906	3.985	3.969	3.977	0.451	0.446	NA	NA	NA	NA	NA
37	Cr-37-06	m	K	13.979	NA	NA	NA	NA	1.746	0.436	23.968	0.155	1.682	0.501	24.191	0.173	1.681	0.484	26.618	0.182	3	0.17	1.451	1.402	1.397	1.355	1.069	0.519	1.199	7.193	5.186	3.483	4.335	3.89	3.834	3.862	0.497	0.48	NA	NA	NA	NA	NA
37	Cr-37-08	m	K	10.655	NA	NA	NA	NA	1.806	0.544	28.339	0.233	1.78	0.542	33.4	0.266	1.621	0.551	35.788	0.261	3	0.253	1.728	1.651	1.549	1.5	1.275	0.414	1.353	8.117	7.732	NA	7.732	4.204	4.067	4.136	0.578	0.491	NA	NA	NA	NA	NA
37	Cr-37-09	m	K	13.514	NA	NA	NA	NA	1.604	0.533	18.769	0.138	1.672	0.633	32.75	0.286	1.735	0.556	35.571	0.281	3	0.235	1.879	1.856	1.851	1.317	1.032	0.609	1.424	8.544	8.907	8.527	8.717	4.057	3.854	3.956	0.681	0.57	NA	NA	NA	NA	NA
37	Cr-37-10	m	K	11.124	NA	NA	NA	NA	1.736	0.555	25.929	0.211	1.768	0.612	27.676	0.251	1.81	0.612	32.608	0.298	3	0.253	1.431	1.331	1.325	1.222	0.948	0.528	1.131	6.785	7.042	6.44	6.741	3.941	3.247	3.594	0.454	0.453	NA	NA	NA	NA	NA
37	Cr-37-12	m	K	8.636	NA	NA	NA	NA	1.064	0.332	30.208	0.089	1.046	0.381	30.302	0.101	0.992	0.35	38.671	0.108	3	0.099	0.712	0.704	0.683	0.659	0.294	0.192	0.541	3.244	4.678	4.269	4.474	2.301	2.142	2.222	0.2	0.186	NA	NA	NA	NA	NA
37	Cr-37-13	m	K	11.886	NA	NA	NA	NA	1.525	0.47	32.391	0.192	1.417	0.502	29.241	0.174	1.469	0.45	39.303	0.209	3	0.192	1.27	1.208	1.187	1.178	0.846	0.331	1.003	6.02	6.821	5.567	6.194	3.871	3.651	3.761	0.384	0.374	NA	NA	NA	NA	NA
37	Cr-37-14	m	K	13.676	NA	NA	NA	NA	1.871	0.527	29.2	0.241	1.851	0.556	35.618	0.3	1.912	0.485	38.4	0.288	3	0.276	1.562	1.516	1.47	1.427	1.09	0.502	1.261	7.567	7.274	NA	7.274	4.451	4.404	4.428	0.534	0.477	NA	NA	NA	NA	NA
37	Cr-37-17	m	K	14.563	NA	NA	NA	NA	1.707	0.459	26.506	0.175	1.799	0.529	29.835	0.237	1.819	0.495	34.201	0.253	3	0.222	1.747	1.725	1.699	1.655	1.173	0.586	1.431	8.585	8.55	5.873	7.212	4.274	2.35	3.312	0.521	0.5	NA	NA	NA	NA	NA
37	Cr-37-19	m	K	12.482	NA	NA	NA	NA	1.511	0.387	38.82	0.183	1.675	0.463	40.236	0.25	1.694	0.462	48.437	0.293	3	0.242	1.432	1.28	1.257	1.227	0.911	0.315	1.07	6.422	6.983	6.954	6.969	3.555	3.318	3.437	0.41	0.389	NA	NA	NA	NA	NA
37	Cr-37-21	m	K	14.685	NA	NA	NA	NA	1.835	0.35	31.197	0.166	2.002	0.493	35.573	0.287	1.953	0.478	42.229	0.314	3	0.256	1.582	1.537	1.485	1.482	1.127	0.544	1.293	7.757	8.095	5.383	6.739	4.612	4.075	4.344	0.536	0.516	NA	NA	NA	NA	NA
37	Cr-37-22	m	K	12.727	NA	NA	NA	NA	1.445	0.339	29.877	0.122	1.666	0.408	28.732	0.163	1.627	0.385	36.29	0.185	3	0.157	1.208	1.193	1.185	1.166	0.792	0.277	0.97	5.821	6.583	6.467	6.525	3.552	3.496	3.524	0.368	0.347	NA	NA	NA	NA	NA
37	Cr-37-24	m	K	8.246	NA	NA	NA	NA	1.074	0.293	33.122	0.086	1.084	0.375	30.574	0.103	1.062	0.289	44.117	0.107	3	0.099	0.752	0.739	0.733	0.615	0.487	0.225	0.592	3.551	4.101	4.083	4.092	2.354	NA	2.354	0.197	0.173	NA	NA	NA	NA	NA
37	Cr-37-27	m	K	13.865	NA	NA	NA	NA	1.628	0.494	18.592	0.128	1.665	0.561	23.246	0.184	2.043	0.561	30.702	0.293	3	0.202	2.089	1.981	1.845	1.743	1.419	0.703	1.63	9.78	2.312	2.048	2.18	2.016	1.957	1.987	0.666	0.622	NA	NA	NA	NA	NA
37	Cr-37-28	m	K	9.945	NA	NA	NA	NA	1.299	0.44	20.085	0.098	1.243	0.455	22.215	0.107	1.065	0.349	29.827	0.092	3	0.099	0.893	0.838	0.816	0.661	0.591	0.299	0.683	4.098	6.02	5.017	5.519	2.947	2.908	2.928	0.331	0.311	NA	NA	NA	NA	NA
37	Cr-37-32	m	K	14.386	NA	NA	NA	NA	1.717	0.481	25.519	0.178	1.855	0.635	21.238	0.213	1.807	0.602	25.058	0.23	3	0.207	1.744	1.49	1.457	1.219	1.107	0.598	1.269	7.615	7.994	7.514	7.754	4.526	4.459	4.493	0.58	0.497	NA	NA	NA	NA	NA
37	Cr-37-33	m	K	14.483	NA	NA	NA	NA	1.753	0.371	38.48	0.202	1.834	0.475	28.518	0.208	1.894	0.465	31.018	0.227	3	0.212	1.901	1.789	1.703	1.697	1.337	0.557	1.497	8.984	5.66	4.599	5.13	4.278	4.22	4.249	0.526	0.482	NA	NA	NA	NA	NA
37	Cr-37-35	m	K	14.506	NA	NA	NA	NA	2.019	0.499	17.839	0.154	1.812	0.582	18.854	0.17	1.769	0.532	31.596	0.247	3	0.19	1.726	1.655	1.635	1.59	1.199	0.485	1.382	8.29	6.771	6.095	6.433	3.593	3.591	3.592	0.633	0.569	NA	NA	NA	NA	NA
38	Cr-38-03	m	K	13.555	NA	NA	NA	NA	1.634	0.499	23.154	0.16	1.656	0.592	24.971	0.207	1.544	0.403	46.002	0.224	3	0.197	2.115	2.086	2.054	1.52	1.213	0.746	1.622	9.734	7.351	6.524	6.938	4.494	3.834	4.164	0.624	0.595	NA	NA	NA	NA	NA
38	Cr-38-04	m	K	12.635	1.056	0.173	69.93	0.086	1.492	0.436	27.15	0.148	1.472	0.47	33.703	0.192	1.533	0.394	34.418	0.171	4	0.149	1.371	1.348	1.34	1.013	0.739	0.631	1.074	6.442	6.338	4.924	5.631	3.75	3.634	3.692	0.443	0.43	NA	NA	NA	NA	NA
38	Cr-38-09	m	K	10.501	NA	NA	NA	NA	1.248	0.358	26.275	0.099	1.241	0.385	30.088	0.12	1.144	0.311	38.465	0.111	3	0.11	0.998	0.917	0.904	0.809	0.544	0.31	0.747	4.482	6.141	5.696	5.919	3.227	3.085	3.156	0.295	0.222	NA	NA	NA	NA	NA
38	Cr-38-10	m	K	13.567	NA	NA	NA	NA	1.614	0.498	24.805	0.169	1.885	0.517	26.549	0.218	1.723	0.469	42.55	0.273	3	0.22	1.827	1.777	1.66	1.588	1.204	0.563	1.437	8.619	7.659	3.556	5.608	4.092	4.022	4.057	0.586	0.574	NA	NA	NA	NA	NA
38	Cr-38-11	m	K	11.212	NA	NA	NA	NA	1.444	0.39	20.507	0.099	1.313	0.473	25.292	0.133	1.227	0.378	26.43	0.103	3	0.112	1.333	1.324	1.307	1.301	1.227	0.407	1.15	6.899	6.768	5.592	6.18	3.874	3.635	3.755	0.423	0.39	NA	NA	NA	NA	NA
38	Cr-38-15	m	K	11.809	NA	NA	NA	NA	1.404	0.442	25.801	0.135	1.481	0.51	30.66	0.193	1.469	0.421	42.626	0.209	3	0.179	1.763	1.605	1.581	1.58	1.204	0.549	1.38	8.282	7.658	7.508	7.583	4.075	3.724	3.9	0.495	0.489	NA	NA	NA	NA	NA
38	Cr-38-19	m	K	9.798	NA	NA	NA	NA	1.164	0.332	31.061	0.1	1.143	0.42	36.706	0.143	1.247	0.398	36.193	0.147	3	0.13	1.183	1.1	0.989	0.917	0.635	0.268	0.849	5.092	4.698	NA	4.698	3.685	3.048	3.367	0.35	0.334	NA	NA	NA	NA	NA
38	Cr-38-20	m	K	10.71	NA	NA	NA	NA	1.416	0.421	14.178	0.073	1.418	0.455	20.349	0.112	1.466	0.379	23.851	0.112	3	0.099	1.293	1.222	1.218	1.184	0.965	0.511	1.066	6.393	6.266	5.421	5.844	3.792	3.482	3.637	0.493	0.426	NA	NA	NA	NA	NA
38	Cr-38-21	m	K	10.975	NA	NA	NA	NA	1.332	0.41	22.545	0.105	1.385	0.487	32.202	0.18	1.238	0.399	39.639	0.158	3	0.147	1.197	1.196	1.196	1.157	0.837	0.373	0.993	5.956	8.353	6.658	7.506	4.625	4.468	4.547	0.421	0.316	NA	NA	NA	NA	NA
38	Cr-38-23	m	K	11.18	NA	NA	NA	NA	1.506	0.414	24.114	0.127	1.384	0.467	20.209	0.112	1.52	0.423	33.186	0.176	3	0.138	1.087	1.075	1.01	0.965	0.688	0.306	0.855	5.131	5.856	5.546	5.701	3.189	3.041	3.115	0.282	0.258	NA	NA	NA	NA	NA
38	Cr-38-25	m	K	11.036	NA	NA	NA	NA	1.356	0.347	27.489	0.109	1.337	0.414	27.645	0.128	1.266	0.397	39.016	0.158	3	0.132	1.69	1.643	1.576	1.447	1.181	0.489	1.338	8.026	6.958	6.464	6.711	3.96	3.694	3.827	0.481	0.325	NA	NA	NA	NA	NA
38	Cr-38-27	m	K	13.296	NA	NA	NA	NA	1.607	0.51	25.674	0.178	1.579	0.588	24.771	0.195	1.535	0.587	32.434	0.242	3	0.205	1.845	1.774	1.614	1.532	1.356	0.545	1.444	8.666	7.849	7.225	7.537	4.922	4.075	4.499	0.596	0.576	NA	NA	NA	NA	NA
38	Cr-38-29	m	K	12.722	NA	NA	NA	NA	1.53	0.434	32.227	0.177	1.539	0.473	30.762	0.186	1.53	0.45	39.317	0.218	3	0.194	1.669	1.624	1.586	1.476	1.075	0.494	1.321	7.924	6.93	6.381	6.656	3.916	3.462	3.689	0.514	0.419	NA	NA	NA	NA	NA
38	Cr-38-31	m	K	14.952	NA	NA	NA	NA	1.401	0.502	34.244	0.198	1.701	0.561	32.759	0.258	1.564	0.443	50.456	0.267	3	0.241	1.931	1.917	1.756	1.671	1.325	0.665	1.544	9.265	7.525	7.038	7.282	4.655	4.138	4.397	0.614	0.586	NA	NA	NA	NA	NA
40	Cr-40-04	m	K	11.793	NA	NA	NA	NA	1.447	0.405	31.357	0.152	1.473	0.41	38.471	0.188	1.55	0.456	44.36	0.247	3	0.196	1.412	1.321	1.225	1.021	0.865	0.465	1.052	6.309	5.661	5.418	5.54	3.252	3.228	3.24	0.357	0.316	NA	NA	NA	NA	NA
40	Cr-40-05	m	K	9.264	NA	NA	NA	NA	1.163	0.324	32.605	0.102	1.076	0.351	33.931	0.105	1.073	0.28	44.88	0.106	3	0.104	0.901	0.87	0.841	0.815	0.578	0.274	0.713	4.279	4.463	4.43	4.447	2.446	2.366	2.406	0.23	0.208	NA	NA	NA	NA	NA
40	Cr-40-07	m	K	12.842	NA	NA	NA	NA	1.406	0.34	31.993	0.127	1.781	0.504	29.149	0.219	1.48	0.481	44.693	0.25	3	0.199	1.487	1.335	1.264	1.048	0.985	0.364	1.081	6.483	6.063	5.915	5.989	3.553	3.361	3.457	0.483	0.46	NA	NA	NA	NA	NA
40	Cr-40-09	m	K	8.658	NA	NA	NA	NA	1.045	0.303	32.266	0.085	1.384	0.45	24.593	0.13	1.236	0.328	34.464	0.115	3	0.11	0.925	0.85	0.729	0.601	0.489	0.338	0.655	3.932	5.031	4.834	4.933	2.941	2.914	2.928	0.315	0.245	NA	NA	NA	NA	NA
40	Cr-40-12	m	K	10.03	NA	NA	NA	NA	1.188	0.245	25.157	0.062	1.072	0.3	30.029	0.08	1.16	0.337	41.615	0.13	3	0.091	0.744	0.734	0.707	0.559	0.435	0.247	0.571	3.426	4.228	3.684	3.956	2.349	2.341	2.345	0.198	0.14	NA	NA	NA	NA	NA
40	Cr-40-15	m	K	13.026	NA	NA	NA	NA	1.725	0.455	27.009	0.178	1.738	0.494	33.657	0.238	1.487	0.465	45.16	0.245	3	0.22	1.621	1.592	1.588	1.411	1.111	0.518	1.307	7.841	6.391	4.76	5.576	3.924	3.219	3.572	0.493	0.466	NA	NA	NA	NA	NA
40	Cr-40-16	m	K	12.559	NA	NA	NA	NA	1.508	0.413	24.808	0.131	1.377	0.43	24.719	0.124	1.444	0.384	32.699	0.15	3	0.135	1.425	1.363	1.202	1.167	0.805	0.471	1.072	6.433	6.425	6.204	6.315	3.429	3.266	3.348	0.453	0.387	NA	NA	NA	NA	NA
40	Cr-40-18	m	K	10.986	NA	NA	NA	NA	1.332	0.407	31.181	0.14	1.363	0.422	32.879	0.156	1.25	0.399	47.046	0.183	3	0.16	1.319	1.21	1.173	1.153	0.887	0.439	1.03	6.181	5.613	5.496	5.555	3.23	3.017	3.124	0.338	0.285	NA	NA	NA	NA	NA
40	Cr-40-19	m	K	11.958	NA	NA	NA	NA	1.318	0.414	29.201	0.133	1.317	0.402	31.177	0.137	1.363	0.402	45.139	0.194	3	0.155	1.448	1.43	1.279	1.269	0.927	0.537	1.148	6.89	5.92	5.858	5.889	3.205	3.169	3.187	0.356	0.354	NA	NA	NA	NA	NA
40	Cr-40-20	m	K	12.55	NA	NA	NA	NA	1.337	0.365	52.209	0.193	1.509	0.515	37.678	0.238	1.386	0.496	49.989	0.263	3	0.231	1.615	1.561	1.471	1.436	1.034	0.355	1.245	7.472	6.207	6.175	6.191	3.646	3.519	3.583	0.479	0.422	NA	NA	NA	NA	NA
40	Cr-40-21	m	K	10.208	NA	NA	NA	NA	1.32	0.354	22.724	0.09	1.269	0.421	24.306	0.11	1.175	0.361	43.603	0.146	3	0.115	1.111	1.014	0.93	0.78	0.666	0.348	0.808	4.849	5.567	5.53	5.549	3.019	2.921	2.97	0.287	0.26	NA	NA	NA	NA	NA
40	Cr-40-22	m	K	9.549	NA	NA	NA	NA	1.191	0.414	31.211	0.128	1.261	0.453	33.833	0.159	1.12	0.371	41.248	0.137	3	0.141	1.034	0.976	0.886	0.834	0.438	0.222	0.732	4.39	5.166	4.898	5.032	2.698	2.263	2.481	0.267	0.242	NA	NA	NA	NA	NA
40	Cr-40-23	m	K	9.937	NA	NA	NA	NA	1.172	0.341	25.755	0.087	1.179	0.392	29.809	0.115	1.285	0.375	39.019	0.152	3	0.118	1.167	1.105	1.038	0.897	0.75	0.378	0.889	5.335	5.437	5.424	5.431	3.27	3.161	3.216	0.352	0.299	NA	NA	NA	NA	NA
40	Cr-40-24	m	K	9.712	NA	NA	NA	NA	1.206	0.347	37.413	0.127	1.108	0.393	44.544	0.153	1.058	0.269	67.11	0.131	3	0.137	0.873	0.812	0.78	0.612	0.506	0.27	0.642	3.853	1.939	NA	1.939	2.59	2.405	2.498	0.251	0.159	NA	NA	NA	NA	NA
40	Cr-40-26	m	K	11.337	NA	NA	NA	NA	1.47	0.391	31.674	0.151	1.569	0.454	34.629	0.202	1.437	0.486	32.503	0.188	3	0.18	1.197	1.11	1.032	1.022	0.795	0.389	0.924	5.545	5.454	5.264	5.359	3.135	3.011	3.073	0.34	0.288	NA	NA	NA	NA	NA
40	Cr-40-28	m	K	11.814	NA	NA	NA	NA	1.352	0.41	32.102	0.147	1.369	0.469	39.679	0.205	1.311	0.402	44.886	0.186	3	0.179	1.306	1.255	1.208	0.92	0.755	0.358	0.967	5.802	6.04	5.279	5.66	3.31	3.11	3.21	0.416	0.412	NA	NA	NA	NA	NA
40	Cr-40-29	m	K	8.988	NA	NA	NA	NA	1.085	0.268	29.745	0.072	0.989	0.348	28.358	0.082	0.923	0.267	44.821	0.087	3	0.08	0.962	0.897	0.871	0.824	0.599	0.251	0.734	4.404	5.025	4.785	4.905	2.738	2.642	2.69	0.251	0.216	NA	NA	NA	NA	NA
40	Cr-40-31	m	K	8.3	NA	NA	NA	NA	1.035	0.275	28.394	0.068	1.014	0.288	33.638	0.081	0.96	0.256	56.356	0.102	3	0.084	0.596	0.498	0.468	0.396	0.356	0.16	0.412	2.474	4.131	3.882	4.007	1.991	1.917	1.954	0.122	0.118	NA	NA	NA	NA	NA
40	Cr-40-34	m	K	9.217	NA	NA	NA	NA	1.2	0.38	32.046	0.121	1.103	0.399	31.393	0.115	0.983	0.382	47.218	0.138	3	0.124	1.08	1.078	0.98	0.974	0.795	0.335	0.874	5.242	4.98	3.858	4.419	3.115	1.757	2.436	0.304	0.297	NA	NA	NA	NA	NA
40	Cr-40-36	m	K	11.496	NA	NA	NA	NA	1.466	0.415	29.082	0.148	1.551	0.456	34.458	0.2	1.591	0.455	40.428	0.235	3	0.194	1.221	1.178	1.159	0.992	0.857	0.442	0.975	5.849	5.8	5.734	5.767	3.33	3.329	3.33	0.368	0.283	NA	NA	NA	NA	NA
41	Cr-41-03	m	K	7.772	NA	NA	NA	NA	0.999	0.186	29.569	0.046	0.984	0.223	28.1	0.052	0.937	0.177	40.86	0.054	3	0.051	0.543	0.535	0.492	0.474	0.335	0.172	0.425	2.551	3.54	3.377	3.459	0.862	0.761	0.812	0.115	0.099	NA	NA	NA	NA	NA
41	Cr-41-05	m	K	13.774	NA	NA	NA	NA	1.606	0.4	23.083	0.126	1.515	0.347	26.534	0.117	1.557	0.329	34.175	0.144	3	0.129	1.464	1.351	1.291	1.266	1.055	0.5	1.155	6.927	7.36	NA	7.36	NA	NA	NA	0.633	0.606	NA	NA	NA	NA	NA
41	Cr-41-06	m	K	12.947	NA	NA	NA	NA	1.42	0.317	26.85	0.102	1.391	0.418	31.608	0.152	1.416	0.355	32.027	0.133	3	0.129	1.423	1.361	1.34	1.338	1.006	0.369	1.14	6.837	6.338	5.057	5.698	3.754	3.398	3.576	0.462	0.443	NA	NA	NA	NA	NA
41	Cr-41-09	m	K	10.115	NA	NA	NA	NA	1.148	0.308	22.88	0.069	1.235	0.316	28.414	0.093	1.109	0.228	35.869	0.074	3	0.079	1.234	1.204	1.173	1.093	0.815	0.357	0.979	5.876	5.56	5.383	5.472	3.33	3.136	3.233	0.355	0.351	NA	NA	NA	NA	NA
41	Cr-41-10	m	K	7.977	NA	NA	NA	NA	0.926	0.181	28.819	0.04	0.854	0.221	33.303	0.052	0.898	0.188	29.353	0.041	3	0.045	0.657	0.625	0.598	0.513	0.298	0.228	0.487	2.919	4.014	3.843	3.929	2.102	1.99	2.046	0.138	0.121	NA	NA	NA	NA	NA
41	Cr-41-21	m	K	6.788	NA	NA	NA	NA	0.772	0.189	28.639	0.035	0.765	0.225	30.435	0.044	0.674	0.135	45.342	0.032	3	0.037	0.503	0.455	0.445	0.434	0.302	0.116	0.376	2.255	3.409	3.255	3.332	1.678	1.675	1.677	0.107	0.086	NA	NA	NA	NA	NA
41	Cr-41-25	m	K	6.813	NA	NA	NA	NA	0.782	0.149	30.508	0.03	0.749	0.201	32.574	0.041	0.712	0.174	27.502	0.029	3	0.033	0.464	0.445	0.429	0.429	0.267	0.135	0.362	2.169	3.348	3.283	3.316	1.7	1.68	1.69	0.108	0.089	NA	NA	NA	NA	NA
41	Cr-41-27	m	K	7.245	NA	NA	NA	NA	0.925	0.207	26.22	0.042	0.877	0.245	27.751	0.05	0.805	0.194	35.964	0.046	3	0.046	0.695	0.665	0.64	0.628	0.467	0.224	0.553	3.319	4.499	3.102	3.801	2.395	2.36	2.378	0.179	0.104	NA	NA	NA	NA	NA
41	Cr-41-29	m	K	11.323	NA	NA	NA	NA	1.391	0.273	16.945	0.055	1.449	0.323	21.708	0.087	1.387	0.261	27.763	0.084	3	0.075	1.075	1.074	1.043	1.038	0.713	0.362	0.884	5.305	3.564	1.413	2.489	2.584	0.772	1.678	0.341	0.313	NA	NA	NA	NA	NA
41	Cr-41-30	m	K	6.382	NA	NA	NA	NA	0.694	0.106	29.434	0.018	0.628	0.128	19.033	0.013	0.644	0.092	30.337	0.015	3	0.015	0.476	0.462	0.417	0.415	0.311	0.163	0.374	2.244	3.326	3.136	3.231	1.871	1.499	1.685	0.123	0.099	NA	NA	NA	NA	NA
41	Cr-41-32	m	K	9.067	NA	NA	NA	NA	0.98	0.21	26.063	0.045	0.972	0.251	22.688	0.047	0.959	0.181	37.2	0.052	3	0.048	0.839	0.815	0.764	0.709	0.516	0.212	0.643	3.855	4.138	3.99	4.064	2.341	2.328	2.335	0.174	0.167	NA	NA	NA	NA	NA
41	Cr-41-33	m	K	7.154	NA	NA	NA	NA	0.763	0.151	25.585	0.025	0.829	0.151	22.83	0.024	0.681	0.112	34.14	0.021	3	0.024	0.52	0.485	0.472	0.47	0.298	0.045	0.382	2.29	3.785	3.703	3.744	2.058	1.977	2.018	0.108	0.102	NA	NA	NA	NA	NA
41	Cr-41-34	m	K	10.275	NA	NA	NA	NA	1.287	0.254	25.614	0.071	1.144	0.324	30.684	0.095	1.155	0.234	39.886	0.087	3	0.084	1.802	1.769	1.647	1.57	1.299	0.549	1.439	8.636	5.613	5.504	5.559	3.28	2.94	3.11	0.369	0.353	NA	NA	NA	NA	NA
41	Cr-41-35	m	K	8.377	NA	NA	NA	NA	0.966	0.233	20.739	0.04	0.96	0.292	39.426	0.089	0.851	0.229	43.257	0.067	3	0.065	0.956	0.923	0.867	0.858	0.694	0.313	0.769	4.611	3.819	2.17	2.995	2.703	2.697	2.7	0.247	0.232	NA	NA	NA	NA	NA
41	Cr-41-36	m	K	12.482	NA	NA	NA	NA	1.395	0.304	31.14	0.11	1.44	0.373	35.706	0.157	1.481	0.279	44.003	0.144	3	0.137	1.527	1.495	1.444	1.272	1.039	0.481	1.21	7.258	6.303	4.941	5.622	3.681	NA	3.681	0.455	0.408	NA	NA	NA	NA	NA
41	Cr-41-38	m	K	6.224	NA	NA	NA	NA	0.704	0.201	22.662	0.027	0.72	0.258	29.702	0.046	0.767	0.177	31.297	0.035	3	0.036	0.492	0.476	0.467	0.454	0.243	0.16	0.382	2.292	3.398	3.751	3.575	2.033	1.848	1.941	0.105	0.082	NA	NA	NA	NA	NA
41	Cr-41-39	m	K	8.269	NA	NA	NA	NA	1.002	0.21	23.471	0.042	1.027	0.251	26.291	0.057	1.041	0.221	33.528	0.064	3	0.054	0.691	0.664	0.632	0.576	0.444	0.206	0.536	3.213	4.234	4.06	4.147	2.12	1.907	2.014	0.183	0.139	NA	NA	NA	NA	NA
41	Cr-41-40	m	K	7.36	0.685	0.085	17.033	0.009	0.937	0.204	19.554	0.032	0.904	0.244	19.573	0.037	1.047	0.202	24.423	0.044	4	0.03	0.488	0.444	0.42	0.419	0.323	0.137	0.372	2.231	3.414	3.314	3.364	1.741	1.606	1.674	0.108	0.09	NA	NA	NA	NA	NA
41	Cr-41-41	m	K	9.591	NA	NA	NA	NA	1.151	0.244	20.924	0.05	1.155	0.27	28.926	0.075	1.13	0.241	36.06	0.08	3	0.069	1.028	1.026	1.019	0.985	0.746	0.355	0.86	5.159	5.096	4.835	4.966	2.572	2.45	2.511	0.28	0.241	NA	NA	NA	NA	NA
41	Cr-41-43	m	K	10.857	NA	NA	NA	NA	1.259	0.347	34.398	0.123	1.262	0.373	33.36	0.129	1.205	0.306	42.549	0.125	3	0.126	1.369	1.341	1.291	1.24	1	0.486	1.121	6.727	2.033	2.012	2.023	1.514	NA	1.514	0.488	0.443	NA	NA	NA	NA	NA
42	Cr-42-03	m	L	11.268	NA	NA	NA	NA	1.229	0.407	28.34	0.119	1.287	0.425	27.496	0.126	1.206	0.358	41.433	0.143	3	0.129	1.152	1.074	1.016	1.015	0.811	0.407	0.913	5.475	8.328	7.456	7.892	4.482	4.08	4.281	0.444	0.428	NA	NA	NA	NA	NA
42	Cr-42-05	m	L	11.446	NA	NA	NA	NA	1.345	0.437	30.181	0.148	1.403	0.464	32.15	0.173	1.37	0.335	35.306	0.133	3	0.151	1.242	1.205	1.096	0.777	0.77	0.377	0.911	5.467	7.279	6.873	7.076	3.99	3.671	3.831	0.466	0.445	NA	NA	NA	NA	NA
42	Cr-42-06	m	L	12.893	NA	NA	NA	NA	1.582	0.506	33.694	0.222	1.512	0.573	31.054	0.223	1.333	0.462	47.767	0.228	3	0.224	1.493	1.463	1.375	1.364	1.039	0.362	1.183	7.096	8.345	7.818	8.082	3.973	NA	3.973	0.633	0.525	NA	NA	NA	NA	NA
42	Cr-42-07	m	L	11.537	NA	NA	NA	NA	1.266	0.355	27.721	0.105	1.298	0.379	30.179	0.124	1.203	0.304	42.893	0.124	3	0.118	1.12	1.087	1.074	1.029	0.776	0.236	0.887	5.322	7.548	4.571	6.06	3.922	3.853	3.888	0.399	0.394	NA	NA	NA	NA	NA
42	Cr-42-10	m	L	11.062	NA	NA	NA	NA	1.365	0.38	36.103	0.153	1.398	0.396	33.794	0.154	1.255	0.369	48.712	0.174	3	0.16	1.08	1.049	1.029	0.957	0.688	0.279	0.847	5.082	6.425	6.363	6.394	3.332	3.216	3.274	0.396	0.387	NA	NA	NA	NA	NA
42	Cr-42-16	m	L	10.553	NA	NA	NA	NA	1.19	0.328	31.827	0.103	1.475	0.428	33.461	0.174	1.322	0.316	41.677	0.139	3	0.139	1.018	0.883	0.855	0.85	0.623	0.32	0.758	4.549	5.017	4.916	4.967	1.823	1.724	1.774	0.402	0.39	NA	NA	NA	NA	NA
42	Cr-42-17	m	L	11.417	NA	NA	NA	NA	1.214	0.391	36.675	0.142	1.476	0.458	35.939	0.198	1.553	0.367	42.497	0.193	3	0.178	1.152	1.095	1.058	0.956	0.757	0.363	0.897	5.381	6.61	6.245	6.428	3.551	3.539	3.545	0.353	0.334	NA	NA	NA	NA	NA
42	Cr-42-21	m	L	11.441	NA	NA	NA	NA	1.242	0.367	24.293	0.094	1.314	0.385	32.801	0.137	1.278	0.366	42.895	0.159	3	0.13	1.239	1.179	1.176	1.138	0.725	0.385	0.974	5.842	8.478	8.454	8.466	4.455	3.869	4.162	0.477	0.447	NA	NA	NA	NA	NA
42	Cr-42-24	m	L	13.121	NA	NA	NA	NA	1.68	0.357	26.335	0.133	1.609	0.371	27.392	0.137	1.518	0.317	48.89	0.181	3	0.151	1.303	1.207	1.168	1.165	0.883	0.448	1.029	6.174	7.514	7.383	7.449	4.193	4.071	4.132	0.46	0.449	NA	NA	NA	NA	NA
42	Cr-42-25	m	L	6.946	NA	NA	NA	NA	0.861	0.192	31.076	0.043	0.892	0.267	30.293	0.06	0.863	0.353	30.984	0.078	3	0.06	0.382	0.362	0.36	0.36	0.242	0.11	0.303	1.816	3.467	3.192	3.33	1.947	1.91	1.929	0.109	0.073	NA	NA	NA	NA	NA
42	Cr-42-28	m	L	7.703	NA	NA	NA	NA	0.914	0.23	35.741	0.061	0.824	0.251	35.275	0.06	0.808	0.219	44.948	0.063	3	0.061	0.374	0.365	0.334	0.292	0.225	0.065	0.276	1.655	4.174	3.554	3.864	1.8	1.689	1.745	0.096	0.081	NA	NA	NA	NA	NA
42	Cr-42-29	m	L	11.996	NA	NA	NA	NA	1.42	0.409	31.423	0.151	1.286	0.435	35.008	0.16	1.35	0.371	48.691	0.188	3	0.167	1.169	1.056	0.986	0.844	0.715	0.384	0.859	5.154	7.463	7.181	7.322	3.949	3.504	3.727	0.511	0.417	NA	NA	NA	NA	NA
42	Cr-42-30	m	L	9.588	NA	NA	NA	NA	1.155	0.288	32.615	0.09	1.183	0.305	37.66	0.11	1.052	0.238	49.92	0.096	3	0.099	0.661	0.605	0.569	0.514	0.486	0.224	0.51	3.059	6.034	5.627	5.831	2.726	2.534	2.63	0.216	0.172	NA	NA	NA	NA	NA
42	Cr-42-31	m	L	12.391	NA	NA	NA	NA	1.416	0.387	38.193	0.169	1.557	0.426	41.664	0.22	1.544	0.403	58.548	0.265	3	0.218	1.27	1.212	1.184	1.092	0.96	0.442	1.027	6.16	7.126	5.046	6.086	4.569	4.345	4.457	0.453	0.422	NA	NA	NA	NA	NA
42	Cr-42-33	m	L	10.233	NA	NA	NA	NA	1.219	0.318	25.578	0.084	1.317	0.384	27.898	0.118	1.334	0.331	40.496	0.143	3	0.115	0.727	0.667	0.617	0.45	0.398	0.239	0.516	3.098	6.173	5.35	5.762	2.944	2.72	2.832	0.278	0.24	NA	NA	NA	NA	NA
42	Cr-42-34	m	L	13.703	NA	NA	NA	NA	1.568	0.33	34.087	0.145	1.654	0.436	35.438	0.209	1.495	0.412	52.269	0.244	3	0.199	1.231	1.216	1.195	1.102	0.85	0.4	0.999	5.994	7.952	7.492	7.722	4.414	4.247	4.331	0.535	0.484	NA	NA	NA	NA	NA
42	Cr-42-36	m	L	9.743	NA	NA	NA	NA	1.13	0.368	38.48	0.129	1.133	0.431	36.181	0.144	1.109	0.38	41.691	0.14	3	0.138	0.967	0.947	0.857	0.708	0.552	0.332	0.727	4.363	6.699	6.624	6.662	3.721	NA	3.721	0.401	0.394	NA	NA	NA	NA	NA
42	Cr-42-37	m	L	6.374	NA	NA	NA	NA	0.635	0.093	30.42	0.015	0.446	0.043	64.87	0.009	0.454	0.063	39.027	0.009	3	0.011	0.348	0.348	0.305	0.27	0.166	0.059	0.249	1.496	4.222	4.165	4.194	1.733	1.685	1.709	0.078	0.068	NA	NA	NA	NA	NA
42	Cr-42-38	m	L	8.641	NA	NA	NA	NA	1.124	0.363	33.831	0.114	1.074	0.392	33.83	0.117	1.05	0.367	45.127	0.137	3	0.122	0.656	0.63	0.561	0.559	0.457	0.141	0.501	3.004	NA	NA	NA	2.073	1.749	1.911	0.203	0.18	NA	NA	NA	NA	NA
42	Cr-42-39	m	L	12.038	NA	NA	NA	NA	1.323	0.226	30.91	0.077	1.511	0.352	35.768	0.155	1.332	0.306	54.546	0.166	3	0.133	1.349	1.305	1.252	1.191	0.957	0.437	1.082	6.491	4.828	4.383	4.606	4.363	4.059	4.211	0.49	0.475	NA	NA	NA	NA	NA
1	Cr-01-03	f	C	7.323	0.677	0.097	19.486	0.011	0.8	0.196	29.672	0.039	0.817	0.199	47.788	0.06	0.712	0.157	52.582	0.044	4	0.039	0.555	0.647	0.623	0.438	0.396	0.19	0.475	2.849	3.324	3.314	3.319	1.697	1.672	1.685	NA	NA	0	NA	NA	NA	NA
1	Cr-01-04	f	C	11.605	1.063	0.136	41.574	0.048	1.191	0.285	31.172	0.088	1.226	0.338	38.655	0.129	1.259	0.32	43.452	0.138	4	0.101	1.282	1.516	1.367	1.567	1.296	0.535	1.26	7.563	5.376	5.32	5.348	2.371	2.014	2.193	NA	NA	22	2	0.567	0.444	0.059
1	Cr-01-05	f	C	11.523	0.934	0.06	38.43	0.017	1.027	0.985	38.088	0.312	1.272	0.343	32.01	0.116	1.312	0.291	46.297	0.138	4	0.146	1.213	1.416	1.415	1.308	1.03	0.486	1.145	6.869	5.336	5.215	5.275	2.377	2.593	2.485	NA	NA	14	1	0.617	0.465	0.07
1	Cr-01-08	f	C	9.928	0.801	0.089	18.112	0.011	0.949	0.193	19.192	0.03	1.074	0.119	28.697	0.031	1.139	0.18	30.094	0.051	4	0.031	0.488	0.828	0.81	0.798	0.552	0.281	0.626	3.757	4.062	3.927	3.995	2.081	1.992	2.037	NA	NA		NA	NA	NA	NA
1	Cr-01-09	f	C	12.057	1.022	0.095	27.826	0.023	1.18	0.318	35.754	0.109	1.227	0.259	29.204	0.077	1.361	0.235	42.616	0.108	4	0.079	1.141	1.366	1.355	1.275	1.07	0.52	1.121	6.725	4.996	4.91	4.953	2.48	2.482	2.481	NA	NA	23	2	0.667	0.456	0.072
1	Cr-01-10	f	C	11.702	0.952	0.077	24.371	0.015	1.165	0.26	38.779	0.095	1.358	0.309	37.911	0.129	1.463	0.252	46.909	0.135	4	0.093	1.264	1.316	1.433	1.246	0.912	0.508	1.113	6.679	4.8	4.991	4.895	2.463	2.682	2.572	NA	NA	20	2	0.643	0.473	0.075
1	Cr-01-11	f	C	5.123	NA	NA	NA	NA	0.529	0.06	19.253	0.005	0.595	0.085	21.997	0.009	0.554	0.065	30.371	0.009	3	0.008	0.173	0.215	0.224	0.22	0.131	NA	0.192	0.961	2.164	2.245	2.204	1.06	NA	1.06	NA	NA	0	NA	NA	NA	NA
1	Cr-01-12	f	C	11.092	0.912	0.078	18.474	0.011	1.197	0.341	24.762	0.085	1.207	0.292	27.581	0.082	1.247	0.279	38.818	0.109	4	0.072	0.942	1.302	1.427	1.242	1.011	0.513	1.073	6.437	5.165	5.085	5.125	2.397	2.393	2.395	NA	NA	29	1	0.624	0.568	0.106
1	Cr-01-19	f	C	10.946	1.082	0.118	24.826	0.027	1.076	0.243	32.967	0.071	1.202	0.301	40.559	0.118	1.29	0.289	42.549	0.126	4	0.085	1.135	1.358	1.328	1.287	1.077	0.485	1.111	6.668	4.53	4.687	4.609	2.363	2.44	2.402	NA	NA	17	3	0.613	0.484	0.075
1	Cr-01-22	f	C	10.583	0.908	0.091	40.977	0.027	1.15	0.292	32.82	0.091	1.249	0.32	33.63	0.111	1.186	0.305	44.69	0.127	4	0.089	1.253	1.321	1.218	1.201	1.017	0.48	1.082	6.49	5.248	5.441	5.344	2.64	2.693	2.666	NA	NA	24	3	0.642	0.479	0.077
1	Cr-01-27	f	C	8.108	0.615	0.078	47.87	0.018	0.816	0.18	22.967	0.029	0.923	0.183	27.574	0.039	0.969	0.162	40.384	0.051	4	0.034	0.557	0.588	0.509	0.648	0.384	0.17	0.476	2.856	3.725	3.84	3.783	1.775	1.88	1.827	NA	NA	0	NA	NA	NA	NA
1	Cr-01-29	f	C	11.555	0.95	0.139	38.254	0.041	1.159	0.284	29.858	0.082	1.396	0.308	39.386	0.136	1.387	0.306	41.736	0.141	4	0.1	1.188	1.249	1.238	1.115	0.877	0.449	1.019	6.116	4.949	5.071	5.01	2.629	2.43	2.529	NA	NA	26	3	0.67	0.446	0.07
1	Cr-01-34	f	C	10.744	NA	NA	NA	NA	1.197	0.231	23.83	0.056	1.132	0.272	32.395	0.082	1.255	0.224	25.231	0.06	3	0.066	1.246	1.435	1.435	1.329	1.075	0.539	1.176	7.057	4.901	5.203	5.052	2.561	2.637	2.599	NA	NA	30	2	0.676	0.472	0.079
1	Cr-01-36	f	C	8.54	NA	NA	NA	NA	0.973	0.151	25.285	0.031	1.051	0.167	28.835	0.042	1.055	0.141	41.16	0.049	3	0.041	0.65	0.674	0.698	0.584	0.37	0.195	0.528	3.171	3.638	3.69	3.664	1.781	1.61	1.696	NA	NA	0	NA	NA	NA	NA
1	Cr-01-39	f	C	11.044	0.917	0.127	33.124	0.032	0.999	0.246	40.338	0.08	1.251	0.338	33.439	0.117	1.325	0.285	43.152	0.129	4	0.089	1.364	1.23	1.543	1.604	1.269	0.658	1.278	7.668	4.984	5.032	5.008	2.465	2.44	2.452	NA	NA	21	2	0.63	0.447	0.066
1	Cr-01-41	f	C	6.988	0.764	0.052	31.897	0.011	0.814	0.13	25.849	0.023	0.789	0.177	27.556	0.032	0.83	0.155	42.421	0.043	4	0.027	0.534	0.442	0.54	0.48	0.313	0.02	0.388	2.328	2.947	2.906	2.927	1.635	1.628	1.632	NA	NA	0	NA	NA	NA	NA
1	Cr-01-42	f	C	12.603	1.064	0.124	46.407	0.048	1.259	0.317	41.693	0.133	1.382	0.359	42.133	0.166	1.369	0.303	52.949	0.165	4	0.128	1.406	1.967	1.931	1.937	1.606	0.791	1.606	9.638	5.08	5.119	5.099	2.42	2.447	2.433	NA	NA	0	NA	NA	NA	NA
1	Cr-01-43	f	C	10.61	0.817	0.106	49.838	0.033	1.119	0.255	27.378	0.066	1.084	0.287	29.76	0.077	1.091	0.236	40.616	0.084	4	0.065	0.894	1.246	1.194	1.103	0.779	0.415	0.939	5.632	4.89	4.684	4.787	2.554	2.793	2.674	NA	NA	0	NA	NA	NA	NA
2	Cr-02-04	f	C	8.429	0.677	0.039	36.323	0.008	0.903	0.21	25.098	0.04	1.008	0.207	26.753	0.047	1.033	0.241	22.445	0.048	4	0.036	0.525	0.632	0.591	0.586	0.383	0.181	0.483	2.898	3.72	3.465	3.593	1.919	1.893	1.906	NA	NA	0	NA	NA	NA	NA
2	Cr-02-06	f	C	6.389	0.242	0.019	29.057	0.001	0.319	0.081	24.019	0.005	0.323	0.092	23.852	0.006	0.342	0.08	27.568	0.006	4	0.005	0.329	0.374	0.329	0.306	0.193	0.101	0.272	1.631	3.03	2.776	2.903	1.484	1.999	1.741	NA	NA	0	NA	NA	NA	NA
2	Cr-02-07	f	C	12.343	1.072	0.178	35.381	0.055	1.088	0.359	35.067	0.112	1.246	0.405	34.172	0.142	1.531	0.393	50.188	0.231	4	0.135	0.932	1.209	1.297	1.005	0.856	0.51	0.968	5.809	5.012	4.222	4.617	2.437	2.547	2.492	NA	NA	20	3	0.648	0.477	0.077
2	Cr-02-09	f	C	10.309	0.918	0.138	24.436	0.026	1.051	0.26	26.123	0.06	1.297	0.323	29.011	0.102	1.337	0.298	36.238	0.118	4	0.076	0.682	0.759	0.792	0.75	0.496	0.209	0.615	3.687	4.506	4.486	4.496	2.274	2.273	2.273	NA	NA	0	NA	NA	NA	NA
2	Cr-02-10	f	C	12.444	1.182	0.238	32.092	0.075	1.435	0.425	29.911	0.152	1.481	0.466	30.481	0.175	1.442	0.524	48.451	0.283	4	0.171	1.322	1.351	1.526	1.451	1.227	0.674	1.258	7.55	5.928	5.789	5.858	2.37	2.355	2.363	NA	NA	38	5	0.743	0.561	0.122
2	Cr-02-11	f	C	9.497	0.788	0.142	40.125	0.036	1.08	0.23	34.19	0.07	0.836	0.278	27.555	0.054	0.783	0.217	42.821	0.058	4	0.054	0.756	0.801	0.841	0.786	0.565	0.264	0.669	4.012	4.378	3.657	4.017	2.115	2.09	2.102	NA	NA	0	NA	NA	NA	NA
2	Cr-02-12	f	C	12.896	1.126	0.137	36.273	0.046	1.27	0.394	27.569	0.116	1.481	0.466	29.464	0.17	1.576	0.507	35.367	0.231	4	0.141	1.027	1.254	1.345	1.258	1.011	0.496	1.065	6.39	4.856	4.779	4.817	2.818	2.786	2.802	NA	NA	19	2	0.662	0.448	0.07
2	Cr-02-13	f	C	7.06	0.587	0.076	16.551	0.006	0.802	0.186	23.032	0.029	0.814	0.169	26.496	0.031	0.815	0.157	50.07	0.049	4	0.029	0.332	0.364	0.364	0.319	0.2	0.09	0.278	1.669	3.303	3.247	3.275	1.582	1.562	1.572	NA	NA	0	NA	NA	NA	NA
2	Cr-02-14	f	C	11.097	1.032	0.23	25.034	0.05	1.277	0.362	26.414	0.103	1.386	0.441	31.936	0.162	1.471	0.406	37.184	0.18	4	0.124	0.944	1.158	1.119	1.114	0.868	0.456	0.943	5.658	5.304	5.215	5.259	2.355	2.412	2.384	NA	NA	0	NA	NA	NA	NA
2	Cr-02-18	f	C	7.803	0.637	0.094	23.88	0.012	0.87	0.26	20.772	0.04	0.864	0.232	25.197	0.043	0.906	0.21	39.905	0.061	4	0.039	0.499	0.546	0.562	0.561	0.337	0.137	0.44	2.642	3.556	3.551	3.553	1.774	1.679	1.727	NA	NA	0	NA	NA	NA	NA
2	Cr-02-20	f	C	10.635	0.94	0.201	42.722	0.064	0.989	0.338	36.719	0.1	1.224	0.404	37.189	0.15	1.2	0.36	53.754	0.174	4	0.122	0.725	1.072	1.105	1.046	0.81	0.483	0.874	5.241	5.017	5.005	5.011	NA	2.652	2.652	NA	NA	35	4	0.788	0.552	0.126
2	Cr-02-21	f	C	11.443	1.248	0.108	43.224	0.046	1.205	0.341	38.026	0.126	1.246	0.364	36.618	0.135	1.344	0.361	41.967	0.162	4	0.117	1.086	1.301	1.326	1.326	1.063	0.575	1.113	6.676	4.473	4.672	4.572	2.576	2.415	2.496	NA	NA	31	2	0.6	0.464	0.068
2	Cr-02-23	f	C	10.762	1.068	0.174	36.761	0.056	1.13	0.343	33.534	0.107	1.298	0.383	32.353	0.133	1.228	0.362	42.67	0.151	4	0.112	0.879	1.203	1.304	1.214	1.048	0.524	1.029	6.172	5.178	5.395	5.287	2.446	2.383	2.414	NA	NA	35	3	0.674	0.542	0.104
2	Cr-02-25	f	C	12.612	1.282	0.214	37.776	0.084	1.428	0.407	33.095	0.159	1.572	0.526	35.654	0.241	1.61	0.538	46.771	0.316	4	0.2	1.179	1.429	1.794	1.71	1.323	0.702	1.356	8.136	5.844	5.803	5.824	2.886	2.907	2.896	NA	NA	40	4	0.715	0.538	0.108
2	Cr-02-27	f	C	10.289	0.939	0.116	48.742	0.041	1.169	0.305	28.072	0.084	1.296	0.356	30.029	0.115	1.259	0.343	40.745	0.141	4	0.095	0.91	1.157	1.094	1.072	0.802	0.434	0.912	5.469	4.797	4.601	4.699	2.342	2.264	2.303	NA	NA	25	3	0.667	0.493	0.085
2	Cr-02-28	f	C	11.17	0.996	0.157	43.319	0.053	0.95	0.14	57.565	0.056	1.221	0.415	30.126	0.127	1.309	0.402	45.207	0.187	4	0.106	0.88	1.099	1.217	1.29	0.937	0.451	0.979	5.874	4.486	4.684	4.585	2.664	2.611	2.638	NA	NA	11	2	0.616	0.469	0.071
2	Cr-02-30	f	C	8.059	0.816	0.146	40.604	0.039	0.799	0.227	32.948	0.049	0.771	0.218	38.948	0.053	0.92	0.256	47.047	0.086	4	0.057	0.586	0.721	0.752	0.694	0.417	0.285	0.576	3.453	3.666	3.652	3.659	1.675	1.81	1.743	NA	NA	10	4	0.606	0.489	0.076
2	Cr-02-31	f	C	12.923	1.473	0.172	31.03	0.065	1.428	0.366	27.465	0.121	1.581	0.454	34.101	0.201	1.737	0.447	38.638	0.242	4	0.157	1.27	1.538	1.637	1.55	1.187	0.603	1.297	7.784	5.021	5.124	5.073	2.71	2.861	2.785	NA	NA	47	1	0.67	0.496	0.086
2	Cr-02-33	f	C	12.371	1.071	0.092	32.953	0.027	1.37	0.322	36.79	0.132	1.412	0.269	41.622	0.126	1.496	0.331	46.65	0.18	4	0.116	0.978	1.276	1.304	1.253	0.978	0.501	1.048	6.291	5.121	4.323	4.722	1.684	2.347	2.015	NA	NA	32	2	0.582	0.466	0.066
3	Cr-03-01	f	C	10.797	0.955	0.18	51.264	0.067	1.209	0.335	36.514	0.121	1.446	0.4	35.687	0.169	1.463	0.398	46.846	0.213	4	0.142	1.026	0.986	0.972	0.853	0.693	0.345	0.813	4.876	4.954	4.748	4.851	2.29	2.256	2.273	NA	NA	17	4	0.725	0.54	0.111
3	Cr-03-06	f	C	12.248	1.16	0.175	40.757	0.066	1.359	0.427	33.787	0.161	1.266	0.382	41.15	0.159	1.372	0.401	43.357	0.189	4	0.144	1.373	1.36	1.274	1.224	1.028	0.554	1.135	6.811	4.78	4.856	4.818	2.642	NA	2.642	NA	NA	19	2	0.65	0.486	0.08
3	Cr-03-07	f	C	10.648	0.914	0.171	35.905	0.046	1.144	0.314	41.955	0.12	1.407	0.434	38.579	0.19	1.358	0.414	49.629	0.214	4	0.143	1.001	0.965	0.872	0.87	0.663	0.336	0.785	4.708	4.633	4.43	4.531	2.345	NA	2.345	NA	NA	0	NA	NA	NA	NA
3	Cr-03-09	f	C	8.812	0.809	0.136	28.816	0.027	1.006	0.186	22.988	0.037	1.029	0.177	46.447	0.066	1.138	0.275	48.215	0.116	4	0.061	0.68	0.678	0.614	0.582	0.44	0.123	0.519	3.116	3.126	3.565	3.346	1.983	1.985	1.984	NA	NA	0	NA	NA	NA	NA
3	Cr-03-12	f	C	10.107	0.85	0.123	36.186	0.031	1.115	0.276	33.409	0.085	1.225	0.286	37.794	0.107	1.282	0.288	46.851	0.135	4	0.089	0.864	0.821	0.791	0.773	0.586	0.314	0.691	4.149	3.525	3.224	3.375	2.136	2.095	2.115	NA	NA	0	NA	NA	NA	NA
3	Cr-03-13	f	C	9.883	0.859	0.169	31.193	0.038	1.171	0.305	27.509	0.082	1.263	0.332	34.009	0.117	1.335	0.341	40.909	0.149	4	0.097	0.811	0.753	0.742	0.73	0.548	0.286	0.645	3.87	4.133	4.214	4.173	2.064	2.045	2.054	NA	NA	0	NA	NA	NA	NA
3	Cr-03-17	f	C	9.19	0.816	0.162	44.421	0.046	0.992	0.307	31.799	0.08	0.994	0.363	40.722	0.118	1.062	0.348	46.867	0.135	4	0.095	0.835	0.792	0.784	0.705	0.584	0.317	0.67	4.018	4.677	NA	4.677	2.187	2.254	2.22	NA	NA	0	NA	NA	NA	NA
3	Cr-03-18	f	C	11.006	0.908	0.13	30.591	0.03	1.264	0.363	25.429	0.099	1.401	0.389	31.194	0.141	1.462	0.344	51.029	0.195	4	0.116	0.996	0.956	0.869	0.866	0.692	0.364	0.791	4.743	5.016	4.979	4.997	2.369	2.496	2.432	NA	NA	0	NA	NA	NA	NA
3	Cr-03-20	f	C	10.765	0.992	0.147	45.318	0.052	1.094	0.241	52.505	0.105	1.243	0.32	41.249	0.131	1.291	0.313	56.169	0.168	4	0.114	0.871	0.864	0.823	0.76	0.502	0.291	0.685	4.112	4.599	4.468	4.533	2.171	2.201	2.186	NA	NA	15	3	0.657	0.534	0.098
3	Cr-03-21	f	C	6.648	0.567	0.087	43.663	0.017	0.715	0.176	33.746	0.035	0.86	0.219	34.484	0.053	0.904	0.237	45.105	0.076	4	0.045	0.315	0.313	0.306	0.263	0.202	NA	0.28	1.398	2.953	2.973	2.963	1.365	NA	1.365	NA	NA	0	NA	NA	NA	NA
3	Cr-03-26	f	C	11.826	0.988	0.162	33.162	0.044	1.238	0.342	25.902	0.092	1.399	0.337	40.246	0.152	1.407	0.326	46.733	0.167	4	0.114	1.184	1.18	1.139	1.101	0.84	0.435	0.98	5.88	4.775	4.637	4.706	2.455	2.333	2.394	NA	NA	24	2	0.602	0.491	0.076
3	Cr-03-27	f	C	11.63	1.123	0.186	35.964	0.061	1.124	0.231	64.08	0.117	1.369	0.409	37.551	0.171	1.375	0.371	48.943	0.192	4	0.135	1.055	1.003	0.968	0.867	0.732	0.372	0.833	4.997	4.723	4.634	4.678	2.521	2.514	2.517	NA	NA	16	2	0.6	0.47	0.069
3	Cr-03-29	f	C	9.285	0.806	0.065	8.93	0.004	1.026	0.227	24.907	0.049	1.11	0.277	26.217	0.068	1.191	0.239	31.494	0.074	4	0.049	0.687	0.678	0.638	0.575	0.459	0.217	0.542	3.255	3.949	3.8	3.875	1.795	1.809	1.802	NA	NA	0	NA	NA	NA	NA
3	Cr-03-30	f	C	9.378	0.069	0.862	30.349	0.015	1.133	0.272	30.803	0.079	1.158	0.281	30.679	0.083	1.217	0.296	37.362	0.109	4	0.071	0.673	0.654	0.618	0.515	0.384	0.215	0.51	3.058	3.693	3.617	3.655	1.824	1.807	1.816	NA	NA	0	NA	NA	NA	NA
3	Cr-03-31	f	C	6.118	NA	NA	NA	NA	0.678	0.16	26.53	0.024	0.768	0.185	26.874	0.032	0.801	0.168	39.395	0.043	3	0.033	0.313	0.303	0.29	0.256	0.18	0.017	0.226	1.358	2.689	NA	2.689	1.399	NA	1.399	NA	NA	0	NA	NA	NA	NA
3	Cr-03-33	f	C	7.996	0.761	0.092	31	0.018	0.877	0.195	32.504	0.046	0.973	0.237	32.407	0.062	1.077	0.226	46.365	0.088	4	0.053	0.519	0.512	0.512	0.444	0.418	0.159	0.428	2.565	3.377	3.415	3.396	1.702	1.767	1.735	NA	NA	0	NA	NA	NA	NA
3	Cr-03-40	f	C	12.209	1.106	0.201	47.672	0.082	1.385	0.344	36.446	0.141	1.46	0.414	40.012	0.194	1.468	0.404	43.055	0.202	4	0.155	1.415	1.377	1.35	1.222	0.98	0.473	1.136	6.817	4.543	4.755	4.649	2.527	2.469	2.498	NA	NA	16	2	0.648	0.504	0.086
3	Cr-03-42	f	C	9.055	1.317	0.092	35.463	0.035	0.965	0.234	31.942	0.06	1.144	0.291	27.9	0.078	1.153	0.267	45.699	0.11	4	0.071	0.559	0.51	0.444	0.497	0.318	0.162	0.415	2.491	3.602	3.591	3.596	1.82	1.615	1.718	NA	NA	0	NA	NA	NA	NA
3	Cr-03-43	f	C	10.28	1.575	0.127	38.428	0.062	1.148	0.29	39.24	0.105	1.306	0.35	36.299	0.135	1.393	0.365	39.113	0.16	4	0.116	0.88	0.925	0.913	0.825	0.574	0.374	0.749	4.491	3.784	3.608	3.696	2.09	2.231	2.16	NA	NA	0	NA	NA	NA	NA
3	Cr-03-44	f	C	7.67	0.583	0.609	37.297	0.107	0.857	0.226	34.912	0.055	1.025	0.262	36.298	0.08	1.02	0.245	42.919	0.085	4	0.082	0.466	0.444	0.392	0.337	0.282	0.151	0.345	2.071	2.661	3.438	3.05	1.71	1.591	1.651	NA	NA	0	NA	NA	NA	NA
4	Cr-04-01	f	C	6.28	0.479	0.079	23.253	0.007	0.599	0.142	41.499	0.028	0.731	0.219	42.473	0.054	0.703	0.218	48.057	0.057	4	0.037	0.407	0.382	0.37	0.363	0.264	0.141	0.321	1.928	3.262	NA	3.262	1.311	1.292	1.302	NA	NA	0	NA	NA	NA	NA
4	Cr-04-04	f	C	9.595	0.766	0.152	42.523	0.039	0.921	0.278	44.664	0.09	1.18	0.366	35.167	0.124	1.035	0.335	45.262	0.123	4	0.094	0.808	0.959	0.903	0.882	0.68	0.371	0.767	4.603	4.427	4.586	4.507	2.308	2.158	2.233	NA	NA	19	1	0.61	0.45	0.065
4	Cr-04-06	f	C	9.41	0.8	0.179	42.942	0.049	1.031	0.331	28.301	0.081	1.079	0.36	33.27	0.107	1.094	0.33	42.813	0.122	4	0.09	0.665	0.829	0.808	0.789	0.571	0.287	0.658	3.949	3.989	3.521	3.755	2.14	2.128	2.134	NA	NA	17	1	0.59	0.47	0.068
4	Cr-04-13	f	C	12.48	0.946	0.19	31.858	0.047	1.295	0.39	33.564	0.14	1.664	0.461	32.401	0.205	1.371	0.403	55.283	0.227	4	0.155	1.165	1.424	1.39	1.349	1.033	0.533	1.149	6.894	5.339	5.754	5.546	2.598	2.906	2.752	NA	NA	24	2	0.64	0.5	0.084
4	Cr-04-21	f	C	9.024	0.848	0.183	40.66	0.051	1.037	0.375	31.389	0.101	1.079	0.39	27.299	0.097	1.098	0.381	36.315	0.124	4	0.093	0.798	0.9	0.931	0.852	0.65	0.35	0.747	4.481	4.748	4.743	4.746	2.215	2.335	2.275	NA	NA	10	2	0.678	0.53	0.1
4	Cr-04-23	f	C	9.99	0.771	0.119	28.129	0.022	1.082	0.309	27.124	0.076	1.204	0.379	28.112	0.108	1.14	0.323	35.305	0.106	4	0.078	0.986	0.813	0.929	0.859	0.71	0.379	0.779	4.676	4.91	4.95	4.93	2.419	2.462	2.44	NA	NA	19	2	0.64	0.53	0.094
4	Cr-04-36	f	C	9.67	0.887	0.176	34.743	0.044	1.063	0.356	29.504	0.093	1.136	0.377	31.12	0.111	1.079	0.386	38.658	0.13	4	0.095	0.817	1.018	0.932	0.912	0.677	0.371	0.788	4.726	4.849	4.819	4.834	2.391	NA	2.391	NA	NA	17	1	0.647	0.52	0.092
4	Cr-04-37	f	C	10.2	0.835	0.188	46.51	0.057	1.145	0.373	32.185	0.114	1.249	0.457	34.643	0.162	1.276	0.417	44.064	0.185	4	0.13	0.86	1.083	1.123	1.041	0.752	0.392	0.875	5.251	4.832	5.081	4.957	2.476	2.39	2.433	NA	NA	16	2	0.66	0.48	0.08
4	Cr-04-43	f	C	6.02	0.589	0.037	57.392	0.009	0.675	0.144	42.975	0.033	0.641	0.177	31.565	0.03	0.626	0.186	40.742	0.038	4	0.028	0.257	0.28	0.273	0.259	0.183	0.096	0.225	1.349	NA	NA	NA	NA	NA	NA	NA	NA	0	NA	NA	NA	NA
5	Cr-05-01	f	C	9.52	0.754	0.122	30.876	0.024	1.058	0.189	42.95	0.068	0.986	0.341	27.619	0.078	1.063	0.276	37.403	0.089	4	0.065	0.97	1.077	1.036	0.966	0.72	0.344	0.852	5.112	4.565	4.679	4.622	2.481	2.55	2.516	NA	NA	0	NA	NA	NA	NA
5	Cr-05-10	f	C	10.657	NA	NA	NA	NA	1.25	0.304	33.965	0.106	1.42	0.387	26.655	0.123	1.572	0.38	32.372	0.16	3	0.13	0.963	0.92	1.046	1.04	0.698	0.3	0.828	4.968	4.206	4.31	4.258	2.202	2.212	2.207	NA	NA	0	NA	NA	NA	NA
5	Cr-05-13	f	C	10.06	0.841	0.09	15.63	0.01	1.015	0.276	26.48	0.062	1.092	0.309	27.098	0.077	1.067	0.265	32.65	0.076	4	0.056	0.867	1.028	0.952	0.868	0.64	0.287	0.774	4.642	4.716	4.678	4.697	2.231	2.257	2.244	NA	NA	0	NA	NA	NA	NA
5	Cr-05-16	f	C	11.39	1.031	0.136	28.479	0.034	1.191	0.322	29.95	0.096	1.156	0.41	30.823	0.121	1.267	0.339	33.677	0.119	4	0.093	1.265	1.339	1.323	1.244	0.8	0.452	1.071	6.423	4.455	5.002	4.729	2.6	2.634	2.617	NA	NA	0	NA	NA	NA	NA
5	Cr-05-20	f	C	10.279	0.85	0.09	24.682	0.016	1.127	0.325	27.271	0.084	1.048	0.351	27.307	0.084	1.191	0.333	38.248	0.123	4	0.077	0.846	0.947	0.989	0.871	0.651	0.306	0.768	4.611	4.526	4.638	4.582	2.366	2.343	2.355	NA	NA	0	NA	NA	NA	NA
5	Cr-05-22	f	C	8.88	0.752	0.058	7.606	0.003	0.984	0.248	32.354	0.065	1.009	0.238	28.128	0.057	0.921	0.235	40.896	0.071	4	0.049	0.681	0.695	0.692	0.786	0.486	0.456	0.633	3.796	3.948	4.081	4.014	2.184	2.052	2.118	NA	NA	3	2	0.778	0.59	0.142
5	Cr-05-27	f	C	8.79	NA	NA	NA	NA	0.902	0.904	24.236	0.167	1.044	1.038	32.52	0.291	0.984	0.99	35.583	0.283	3	0.247	0.804	0.732	0.766	0.672	0.559	0.298	0.638	3.831	4.02	3.305	3.662	2.072	1.839	1.956	NA	NA	10	1	0.6	0.49	0.075
5	Cr-05-31	f	C	11.08	NA	NA	NA	NA	1.155	0.204	34.592	0.067	1.389	0.35	20.351	0.084	1.289	0.289	27.438	0.086	3	0.079	1.064	1.181	1.119	1.151	0.832	0.412	0.96	5.757	5.19	5.646	5.418	2.632	2.721	2.677	NA	NA	21	3	0.7	0.61	0.136
5	Cr-05-32	f	C	11.39	NA	NA	NA	NA	1.39	0.295	26.208	0.091	1.405	0.318	26.394	0.099	1.472	0.267	25.562	0.085	3	0.092	1.054	1.314	1.291	1.235	0.929	0.478	1.05	6.301	4.901	4.73	4.815	2.478	2.403	2.44	NA	NA	21	2	0.67	0.56	0.11
5	Cr-05-34	f	C	11.55	0.984	0.132	31.93	0.034	1.254	0.329	33.008	0.112	1.324	0.442	29.854	0.146	1.381	0.416	37.01	0.173	4	0.116	1.332	1.549	1.417	1.271	0.986	0.451	1.168	7.006	5.144	4.352	4.748	2.64	2.731	2.686	NA	NA	21	2	0.65	0.48	0.078
5	Cr-05-35	f	C	11.5	1.036	0.095	29.309	0.024	1.06	0.23	43.916	0.085	1.131	0.274	43.937	0.108	1.501	0.316	41.918	0.159	4	0.094	0.917	1.197	1.167	1.076	0.798	0.392	0.925	5.547	4.522	4.436	4.479	2.237	2.229	2.233	NA	NA	26	2	0.64	0.51	0.087
5	Cr-05-40	f	C	11.711	NA	NA	NA	NA	1.28	0.305	0.273	0.001	1.528	0.453	30.412	0.175	1.507	0.382	35.304	0.166	3	0.114	1.105	1.248	1.235	1.056	0.859	0.389	0.982	5.892	NA	5.084	5.084	2.497	2.463	2.48	NA	NA	22	3	0.72	0.6	0.136
5	Cr-05-42	f	C	13.76	1.138	0.15	12.579	0.019	1.467	0.379	25.032	0.118	1.609	0.418	28.409	0.16	1.707	0.397	34.955	0.194	4	0.123	1.507	1.831	1.919	1.761	1.467	0.641	1.521	9.125	5.31	6.543	5.926	3.141	NA	3.141	NA	NA	10	4	0.77	0.61	0.15
5	Cr-05-43	f	C	12.91	0.921	0.147	26.167	0.03	1.195	0.347	32.478	0.111	1.114	0.33	36.93	0.11	1.184	0.344	39.753	0.13	4	0.095	1.256	1.478	1.643	1.553	1.125	NA	1.411	7.056	5.572	4.909	5.24	3.216	3.05	3.133	NA	NA	37	1	0.61	0.49	0.077
5	Cr-05-44	f	C	10.54	0.889	0.176	32.754	0.042	1.221	0.359	25.585	0.095	1.169	0.414	29.996	0.121	1.126	0.405	41.368	0.151	4	0.102	0.99	1.258	1.237	1.099	0.817	0.399	0.967	5.799	5.165	NA	5.165	2.557	2.614	2.586	NA	NA	19	2	0.6	0.46	0.066
5	Cr-05-46	f	C	9.49	0.281	0.281	0.281	0	1.111	0.281	23.906	0.063	1.13	0.273	24.855	0.065	1.163	0.272	28.359	0.075	4	0.051	0.844	0.996	1.067	0.914	0.629	0.304	0.792	4.754	2.62	2.529	2.575	1.98	2.078	2.029	NA	NA	18	1	0.64	0.49	0.08
5	Cr-05-47	f	C	13.36	1.19	0.151	30.01	0.045	1.515	0.414	1.494	0.008	26.298	0.455	26.123	2.632	1.448	0.35	30.52	0.129	4	0.703	1.659	1.87	1.823	1.776	1.341	0.601	1.512	9.07	5.378	5.93	5.654	3.153	3.139	3.146	NA	NA	24	1	0.645	0.476	0.076
6	Cr-06-03	f	C	11.79	1.033	0.103	20.85	0.019	1.343	0.336	28.011	0.106	1.475	0.388	28.665	0.137	1.479	0.347	33.631	0.142	4	0.101	1.167	1.239	1.2	1.094	0.804	NA	1.101	5.504	5.109	4.931	5.02	2.504	2.547	2.525	NA	NA	0	NA	NA	NA	NA
6	Cr-06-04	f	C	12.55	1.126	0.14	18.477	0.025	1.357	0.391	25.865	0.116	1.36	0.434	32.424	0.158	1.507	0.496	37.583	0.228	4	0.132	0.983	1.35	1.32	1.297	1.012	0.496	1.076	6.458	5.627	5.524	5.576	2.842	2.969	2.906	NA	NA	34	2	0.596	0.465	0.067
6	Cr-06-05	f	C	9.444	NA	NA	NA	NA	0.967	0.26	24.87	0.053	1.038	0.275	26.555	0.064	1.08	0.282	33.712	0.084	3	0.067	0.658	0.759	0.721	0.653	0.427	0.23	0.575	3.448	4.112	4.122	4.117	2.056	2.064	2.06	NA	NA	0	NA	NA	NA	NA
6	Cr-06-16	f	C	12.256	1.165	0.182	23.384	0.042	1.413	0.435	28.417	0.146	1.443	0.469	34.808	0.193	1.483	0.479	36.813	0.213	4	0.149	1.457	1.593	1.466	1.433	1.122	0.525	1.266	7.597	3.486	3.499	3.492	2.911	2.761	2.836	NA	NA	8	5	0.644	0.507	0.087
6	Cr-06-18	f	C	10.131	0.738	0.072	20.395	0.009	1.116	0.316	31.116	0.091	1.203	0.381	28.259	0.109	1.266	0.378	40.691	0.156	4	0.091	1.135	1.244	1.218	1.069	0.795	0.327	0.965	5.788	4.388	4.252	4.32	2.246	2.132	2.189	NA	NA	0	NA	NA	NA	NA
6	Cr-06-20	f	C	10.596	0.959	0.179	31.139	0.045	1.22	0.382	29.007	0.113	1.294	0.441	29.476	0.14	1.235	0.413	40.681	0.166	4	0.116	1.026	1.272	1.174	1.076	0.85	0.396	0.966	5.794	4.26	4.208	4.234	2.476	2.073	2.274	NA	NA	11	1	0.622	0.475	0.073
6	Cr-06-22	f	C	10.913	1.007	0.126	17.01	0.019	1.294	0.322	24.47	0.086	1.239	0.361	29.688	0.111	1.347	0.325	36.53	0.13	4	0.087	0.955	1.052	1.032	0.889	0.692	0.304	0.821	4.924	4.757	4.663	4.71	2.461	2.33	2.396	NA	NA	0	NA	NA	NA	NA
6	Cr-06-23	f	C	12.504	1.127	0.155	22.695	0.034	1.435	0.361	24.815	0.109	1.651	0.443	22.938	0.142	1.603	0.425	34.884	0.195	4	0.12	1.334	1.469	1.411	1.407	1.044	0.455	1.187	7.119	5.856	5.315	5.585	2.934	2.853	2.893	NA	NA	17	3	0.702	0.531	0.104
6	Cr-06-25	f	C	10.453	1.002	0.146	32.862	0.04	1.2	0.345	26.213	0.091	1.298	0.414	27.902	0.126	1.381	0.379	37.742	0.16	4	0.104	0.857	1	0.976	0.919	0.662	0.293	0.785	4.707	4.552	4.595	4.574	2.207	2.192	2.199	NA	NA	0	NA	NA	NA	NA
6	Cr-06-30	f	C	9.3	0.956	0.11	12.615	0.011	1.074	0.259	17.238	0.041	1.132	0.31	25.113	0.074	1.103	0.297	35.462	0.095	4	0.056	0.737	0.832	0.853	0.765	0.521	NA	0.742	3.708	3.826	3.895	3.861	2.168	NA	2.168	NA	NA	0	NA	NA	NA	NA
6	Cr-06-35	f	C	10.419	0.958	0.179	28.008	0.04	1.122	0.376	33.117	0.115	1.145	0.427	37.802	0.15	1.27	0.353	44.177	0.156	4	0.115	0.977	1.138	1.046	1.02	0.715	0.345	0.873	5.241	4.974	4.374	4.674	2.513	2.478	2.495	NA	NA	0	NA	NA	NA	NA
6	Cr-06-37	f	C	10.921	0.999	0.132	23.262	0.026	1.251	0.36	21.201	0.081	1.206	0.336	28.155	0.096	1.305	0.323	35.105	0.121	4	0.081	1.066	1.129	1.22	1.104	0.801	0.368	0.948	5.688	4.709	4.192	4.45	2.67	NA	2.67	NA	NA	0	NA	NA	NA	NA
6	Cr-06-38	f	C	9.867	0.899	0.133	6.201	0.006	1.049	0.26	23.65	0.055	1.039	0.305	23.497	0.063	1.031	0.345	32.534	0.096	4	0.055	0.678	0.795	0.741	0.671	0.491	0.21	0.598	3.585	3.952	3.906	3.929	1.933	1.951	1.942	NA	NA	0	NA	NA	NA	NA
6	Cr-06-39	f	C	9.07	0.772	0.094	23.898	0.015	1.028	0.287	22.074	0.056	1.021	0.362	24.489	0.077	0.988	0.288	35.514	0.083	4	0.057	0.833	0.896	0.86	0.837	0.582	0.286	0.716	4.293	4.478	NA	4.478	1.982	NA	1.982	NA	NA	0	NA	NA	NA	NA
6	Cr-06-41	f	C	10.639	1.009	0.146	17.899	0.023	1.294	0.337	23.449	0.087	1.276	0.377	27.606	0.111	1.344	0.34	31.767	0.12	4	0.085	1.01	1.055	1.044	0.949	0.681	0.293	0.839	5.033	4.646	4.627	4.636	2.149	2.268	2.209	NA	NA	0	NA	NA	NA	NA
6	Cr-06-43	f	C	12.112	1.089	0.122	25.993	0.029	1.427	0.41	20.66	0.103	1.45	0.43	29.368	0.153	1.422	0.398	35.898	0.166	4	0.113	1.272	1.433	1.438	1.416	1.013	0.54	1.185	7.112	3.891	6.479	5.185	2.993	NA	2.993	NA	NA	12	3	0.709	0.534	0.106
6	Cr-06-44	f	C	10.571	1.009	0.172	26.211	0.038	1.351	0.363	28.698	0.118	1.296	0.425	30.213	0.139	1.371	0.368	40.212	0.163	4	0.114	0.905	1.018	1.008	0.87	0.623	0.275	0.783	4.697	4.297	NA	4.297	2.234	2.202	2.218	NA	NA	0	NA	NA	NA	NA
6	Cr-06-45	f	C	9.413	1.089	0.113	34.484	0.035	1.03	0.25	20.323	0.045	1.221	0.298	18.996	0.059	1.201	0.319	27.613	0.089	4	0.057	0.675	0.726	0.718	0.66	0.483	0.198	0.577	3.46	3.743	4.055	3.899	2	1.932	1.966	NA	NA	0	NA	NA	NA	NA
6	Cr-06-46	f	C	10.543	0.978	0.161	24.899	0.033	1.296	0.345	26.608	0.1	1.303	0.412	27.546	0.124	1.389	0.408	33.059	0.155	4	0.103	0.93	0.943	1.045	0.899	0.662	0.272	0.792	4.751	4.924	NA	4.924	2.343	2.241	2.292	NA	NA	0	NA	NA	NA	NA
6	Cr-06-47	f	C	10.372	NA	NA	NA	NA	1.175	0.331	27.262	0.089	1.192	0.345	30.907	0.106	1.222	0.337	42.87	0.14	3	0.112	0.817	0.896	0.874	0.82	0.597	0.233	0.706	4.237	3.425	3.674	3.549	1.783	1.814	1.798	NA	NA	0	NA	NA	NA	NA
7	Cr-07-05	f	C	11.563	0.977	0.09	10.007	0.008	1.31	0.374	17.817	0.075	1.377	0.413	18.845	0.092	1.273	0.396	29.616	0.125	4	0.075	1.223	1.287	1.276	1.14	0.971	0.476	1.062	6.374	5.559	5.466	5.513	2.664	2.602	2.633	NA	NA	0	NA	NA	NA	NA
7	Cr-07-07	f	C	13.313	1.246	0.16	28.935	0.048	1.173	0.329	39.336	0.122	1.501	0.469	38.17	0.217	1.456	0.497	46.922	0.264	4	0.163	1.297	1.645	1.478	1.419	1.119	0.545	1.25	7.503	6.309	5.974	6.141	3.032	2.816	2.924	NA	NA	8	2	0.606	0.465	0.069
7	Cr-07-11	f	C	8.998	0.848	0.11	30.037	0.023	1.019	0.241	26.268	0.054	1.075	0.294	26.565	0.071	1.058	0.327	34.785	0.099	4	0.062	0.87	1.038	1.023	0.93	0.542	0.321	0.787	4.724	5.225	4.939	5.082	2.526	2.493	2.51	NA	NA	8	4	0.685	0.564	0.114
7	Cr-07-13	f	C	8.61	0.729	0.053	30.705	0.01	0.932	0.208	23.151	0.038	1.058	0.242	23.916	0.052	1.153	0.256	25.039	0.062	4	0.041	0.575	0.588	0.608	0.541	0.331	0.137	0.463	2.78	3.505	3.321	3.413	1.785	1.788	1.787	NA	NA	0	NA	NA	NA	NA
7	Cr-07-14	f	C	8.141	NA	NA	NA	NA	0.663	0.289	32.36	0.051	0.766	0.326	30.476	0.063	0.773	0.316	37.465	0.074	3	0.063	0.788	0.826	0.749	0.758	0.48	0.255	0.643	3.855	4.29	4.339	4.314	2.16	2.054	2.107	NA	NA	0	NA	NA	NA	NA
7	Cr-07-15	f	C	11.874	1.005	0.142	26.497	0.032	1.22	0.321	28.021	0.092	1.405	0.391	30.258	0.139	1.521	0.351	29.992	0.134	4	0.099	1.092	1.133	1.141	1.054	0.7	0.375	0.916	5.494	4.844	NA	4.844	2.429	NA	2.429	NA	NA	0	NA	NA	NA	NA
7	Cr-07-17	f	C	13.209	1.195	0.109	32.063	0.035	1.525	0.452	19.935	0.118	1.575	0.546	23.604	0.172	1.572	0.506	28.971	0.192	4	0.129	1.336	1.694	1.592	1.509	1.249	0.613	1.332	7.994	6.299	NA	6.299	3.375	NA	3.375	NA	NA	0	NA	NA	NA	NA
7	Cr-07-18	f	C	12.192	1.038	0.207	39.182	0.068	1.368	0.405	29.614	0.137	1.318	0.423	31.952	0.148	1.302	0.421	43.276	0.188	4	0.135	1.003	1.072	1.127	1.04	0.693	0.392	0.888	5.327	5.619	NA	5.619	2.686	2.722	2.704	NA	NA	22	2	0.587	0.446	0.061
7	Cr-07-20	f	C	11.101	1.005	0.158	33.382	0.044	1.218	0.34	27.867	0.097	1.037	0.179	38.242	0.057	1.151	0.354	42.588	0.138	4	0.084	1.114	1.172	1.24	1.189	0.861	0.419	0.999	5.994	3.546	NA	3.546	2.482	2.649	2.566	NA	NA	8	2	0.666	0.482	0.081
7	Cr-07-22	f	C	10.544	0.913	0.098	21.478	0.016	NA	NA	NA	NA	1.245	0.301	30.267	0.094	1.194	0.337	33.157	0.11	3	0.074	0.789	0.864	0.778	0.831	0.545	0.268	0.679	4.074	4.649	NA	4.649	2.324	2.326	2.325	NA	NA	7	2	0.614	0.488	0.077
7	Cr-07-25	f	C	11.626	1.062	0.145	21.683	0.029	1.398	0.391	17.991	0.084	1.435	0.42	20.632	0.106	1.521	0.4	32.362	0.163	4	0.096	1.269	1.367	1.332	1.173	0.861	0.384	1.064	6.386	5.516	5.498	5.507	2.75	2.62	2.685	NA	NA	0	NA	NA	NA	NA
7	Cr-07-26	f	C	12.109	1.056	0.149	42.968	0.054	1.296	0.345	36.86	0.134	1.299	0.465	35.259	0.174	1.524	0.406	45.826	0.222	4	0.146	1.143	1.28	1.215	1.192	0.851	0.426	1.018	6.108	5.455	5.597	5.526	2.652	2.608	2.63	NA	NA	1	2	0.619	0.471	0.072
7	Cr-07-32	f	C	13.228	1.258	0.101	25.801	0.028	1.438	0.341	24.267	0.101	1.51	0.44	28.469	0.158	1.716	0.447	44.042	0.267	4	0.138	1.589	1.606	1.564	1.556	1.189	0.554	1.343	8.057	5.838	5.988	5.913	2.926	NA	2.926	NA	NA	0	NA	NA	NA	NA
7	Cr-07-35	f	C	16.082	1.357	0.185	33.323	0.069	1.75	0.496	34.13	0.243	1.825	0.627	36.476	0.34	1.779	0.573	43.637	0.352	4	0.251	2.101	2.298	2.414	2.448	2.049	0.863	2.029	12.174	6.969	6.534	6.751	3.655	2.258	2.957	NA	NA	0	NA	NA	NA	NA
7	Cr-07-37	f	C	11.069	1.052	0.105	29.694	0.027	1.177	0.377	28.191	0.105	1.229	0.438	28.679	0.129	1.298	0.375	34.75	0.139	4	0.1	1.086	1.134	1.198	1.105	0.784	0.366	0.945	5.672	4.732	5.2	4.966	2.606	NA	2.606	NA	NA	8	3	0.674	0.51	0.092
7	Cr-07-38	f	C	11.35	1.031	0.189	22.36	0.037	1.34	0.384	26.094	0.113	1.379	0.447	24.799	0.129	1.296	0.424	33.219	0.151	4	0.108	1.061	1.296	1.259	1.169	0.972	0.56	1.053	6.316	6.292	6.429	6.36	2.857	2.917	2.887	NA	NA	28	1	0.597	0.477	0.071
7	Cr-07-39	f	C	12.065	0.995	0.141	14.822	0.018	1.315	0.446	23.164	0.115	1.552	0.457	24.313	0.146	1.595	0.38	34.821	0.173	4	0.113	1.227	1.369	1.277	1.291	0.933	0.455	1.092	6.552	5.711	6.041	5.876	2.737	2.84	2.788	NA	NA	0	NA	NA	NA	NA
7	Cr-07-40	f	C	10.603	0.79	0.163	29.615	0.032	1.07	0.31	30.723	0.085	1.175	0.398	28.229	0.111	1.317	0.342	35.863	0.132	4	0.09	0.89	0.934	0.95	0.781	0.637	0.281	0.745	4.473	4.543	4.551	4.547	2.262	NA	2.262	NA	NA	0	NA	NA	NA	NA
7	Cr-07-41	f	C	9.896	1.4	0.095	27.68	0.031	1.752	0.303	28.715	0.128	1.772	0.317	30.194	0.141	1.805	0.291	47.426	0.193	4	0.123	0.91	0.902	0.973	0.843	0.574	0.279	0.747	4.482	4.556	4.663	4.61	2.189	NA	2.189	NA	NA	0	NA	NA	NA	NA
7	Cr-07-43	f	C	11.639	1.089	0.214	29.573	0.057	1.431	0.369	27.028	0.12	1.504	0.427	27.083	0.146	1.614	0.383	33.746	0.172	4	0.124	0.966	1.088	1.249	1.043	0.827	0.408	0.93	5.581	4.501	NA	4.501	2.717	2.509	2.613	NA	NA	0	NA	NA	NA	NA
9	Cr-09-02	f	C	11.315	0.846	0.09	30.526	0.019	1.171	0.27	34.661	0.09	1.29	0.295	30.201	0.096	1.477	0.279	32.059	0.11	4	0.079	1.027	1.17	1.261	1.128	0.814	NA	1.08	5.399	5.371	5.327	5.349	2.483	2.55	2.517	NA	NA	22	2	0.643	0.541	0.098
9	Cr-09-03	f	C	10.114	0.833	0.123	28.891	0.025	1.15	0.296	25.862	0.074	1.227	0.369	29.981	0.113	1.359	0.324	36.002	0.129	4	0.085	1.013	1.24	1.134	1.12	0.845	0.413	0.961	5.766	4.831	5.088	4.959	2.398	2.421	2.409	NA	NA	0	NA	NA	NA	NA
9	Cr-09-04	f	C	10.445	0.981	0.087	25.762	0.019	1.127	0.29	28.467	0.078	1.149	0.343	23.277	0.078	1.28	0.266	41.309	0.112	4	0.072	0.822	0.904	0.883	0.849	0.652	0.298	0.735	4.408	4.26	2.485	3.373	2.415	2.381	2.398	NA	NA	0	NA	NA	NA	NA
9	Cr-09-05	f	C	10.841	0.918	0.143	21.955	0.025	1.116	0.32	31.567	0.093	1.14	0.353	32.259	0.107	1.155	0.367	44.052	0.147	4	0.093	0.807	0.942	0.976	0.911	0.724	0.336	0.782	4.695	4.718	4.778	4.748	2.374	2.345	2.36	NA	NA	0	NA	NA	NA	NA
9	Cr-09-07	f	C	10.321	0.881	0.133	40.969	0.039	1.134	0.278	19.213	0.052	1.232	0.349	28.813	0.104	1.162	0.349	39.844	0.13	4	0.081	0.832	1.082	1.044	1.039	0.804	0.38	0.864	5.181	4.435	4.788	4.611	2.459	2.305	2.382	NA	NA	21	2	0.681	0.578	0.119
9	Cr-09-09	f	C	10.934	0.941	0.126	23.108	0.023	1.084	0.279	33.482	0.083	1.281	0.297	31.294	0.099	1.159	0.281	32.884	0.088	4	0.073	0.85	0.974	0.908	0.86	0.68	0.314	0.764	4.586	4.437	3.206	3.821	2.315	2.331	2.323	NA	NA	0	NA	NA	NA	NA
9	Cr-09-11	f	C	10.74	0.897	0.132	19.398	0.02	1.214	0.308	15.245	0.049	1.381	0.356	22.723	0.095	1.442	0.34	41.767	0.163	4	0.082	0.854	0.914	0.939	0.884	0.645	0.295	0.755	4.53	3.898	4.509	4.204	2.189	2.235	2.212	NA	NA	0	NA	NA	NA	NA
9	Cr-09-14	f	C	10.622	0.987	0.12	17.223	0.018	1.041	0.277	25.182	0.061	1.137	0.284	27.244	0.074	1.332	0.241	34.22	0.09	4	0.061	0.863	0.908	0.953	0.946	0.602	0.317	0.765	4.59	4.465	4.411	4.438	2.25	NA	2.25	NA	NA	0	NA	NA	NA	NA
9	Cr-09-15	f	C	10.047	0.823	0.204	39.724	0.054	1.168	0.386	28.085	0.106	1.191	0.427	29.745	0.126	1.319	0.436	38.088	0.177	4	0.116	1.033	1.16	1.15	1.017	0.809	0.4	0.928	5.569	4.938	4.871	4.904	2.378	2.213	2.296	NA	NA	0	NA	NA	NA	NA
9	Cr-09-17	f	C	11.357	0.916	0.15	47.27	0.05	1.081	0.341	33.27	0.101	1.417	0.333	42.026	0.158	1.366	0.365	48.839	0.188	4	0.124	0.888	1.149	1.239	1.154	0.829	0.409	0.945	5.668	5.078	NA	5.078	2.315	NA	2.315	NA	NA	27	3	0.673	0.52	0.095
9	Cr-09-26	f	C	10.855	0.895	0.148	33.794	0.037	1.253	0.283	36.46	0.105	1.34	0.336	42.453	0.152	1.419	0.319	41.89	0.151	4	0.111	1.365	1.673	1.653	1.552	1.184	0.55	1.33	7.977	4.976	5.061	5.018	2.477	2.543	2.51	NA	NA	0	NA	NA	NA	NA
9	Cr-09-29	f	C	9.489	0.817	0.11	29.887	0.022	1.126	0.302	17.343	0.051	1.236	0.322	20.909	0.071	1.176	0.258	36.474	0.09	4	0.059	0.661	0.71	0.779	0.688	0.494	0.223	0.592	3.555	4.294	4.368	4.331	2.113	2.094	2.103	NA	NA	0	NA	NA	NA	NA
9	Cr-09-30	f	C	7.984	0.66	0.093	32.751	0.017	0.83	0.235	24.362	0.04	0.992	0.25	22.194	0.047	1.004	0.289	36.544	0.086	4	0.048	0.591	0.64	0.633	0.48	0.439	0.207	0.498	2.99	3.196	3.326	3.261	1.795	1.774	1.784	NA	NA	0	NA	NA	NA	NA
9	Cr-09-31	f	C	10.987	0.842	0.137	33.97	0.032	1.155	0.32	30.02	0.092	1.129	0.313	32.396	0.095	NA	NA	NA	NA	4	0.055	1.073	1.222	1.188	1.12	0.618	0.348	0.928	5.57	4.846	5.132	4.989	2.508	2.443	2.476	NA	NA	20	2	0.614	0.455	0.067
9	Cr-09-32	f	C	10.208	0.852	0.137	17.764	0.018	1.13	0.309	27.48	0.081	1.181	0.296	30.717	0.089	1.359	0.316	41.98	0.144	4	0.083	0.935	1.031	0.426	1.003	0.736	0.332	0.744	4.463	4.844	4.497	4.67	2.426	2.424	2.425	NA	NA	0	NA	NA	NA	NA
9	Cr-09-37	f	C	10.613	0.927	0.109	31.023	0.026	1.181	0.336	28.552	0.095	1.15	0.353	29.744	0.101	1.345	0.383	34.203	0.145	4	0.092	1.017	1.16	1.19	1.091	0.826	0.388	0.945	5.673	3.581	3.353	3.467	2.581	2.757	2.669	NA	NA	20	2	0.698	0.553	0.112
9	Cr-09-38	f	C	9.76	0.895	0.092	31.42	0.021	1.105	0.314	29.807	0.086	1.147	0.336	26.956	0.087	1.132	0.304	35.649	0.1	4	0.074	0.911	1.057	1.029	0.98	0.722	0.359	0.843	5.058	4.799	4.747	4.773	2.308	2.209	2.259	NA	NA	10	4	0.762	0.646	0.167
9	Cr-09-39	f	C	11.814	0.976	0.157	33.256	0.042	1.27	0.489	29.011	0.151	1.463	0.357	39.339	0.165	1.456	0.444	38.734	0.202	4	0.14	1.073	1.488	1.427	1.372	0.855	0.556	1.128	6.771	5.506	5.826	5.666	2.733	3.045	2.889	NA	NA	0	NA	NA	NA	NA
9	Cr-09-40	f	C	7.934	NA	NA	NA	NA	0.88	0.29	23.873	0.052	0.95	0.328	30.117	0.078	1.014	0.287	36.443	0.086	3	0.072	0.513	0.594	0.576	0.541	0.383	0.197	0.467	2.804	3.662	NA	3.662	1.752	1.706	1.729	NA	NA	0	NA	NA	NA	NA
9	Cr-09-41	f	C	9.567	0.8	0.089	26.748	0.016	1.077	0.266	20.779	0.051	1.146	0.298	21.661	0.063	1.105	0.255	30.062	0.071	4	0.05	0.661	0.735	0.722	0.698	0.535	0.235	0.598	3.586	4.283	4.201	4.242	2.032	2.123	2.078	NA	NA	0	NA	NA	NA	NA
10	Cr-10-02	f	G	11.671	NA	NA	NA	NA	1.326	0.451	28.532	0.143	1.433	0.51	25.992	0.16	1.263	0.529	38.419	0.208	3	0.17	1.446	1.762	1.666	1.416	1.008	0.67	1.328	7.968	6.515	6.563	6.539	3.15	3.13	3.14	NA	NA	29	1	0.625	0.482	0.076
10	Cr-10-07	f	G	6.516	NA	NA	NA	NA	0.839	0.22	21.275	0.033	0.799	0.299	24.278	0.049	0.822	0.266	31.071	0.056	3	0.046	0.335	0.375	0.397	0.354	0.225	0.061	0.291	1.747	3.504	NA	3.504	1.602	1.661	1.632	NA	NA	0	NA	NA	NA	NA
10	Cr-10-11	f	G	8.687	NA	NA	NA	NA	1.096	0.244	37.001	0.08	0.987	0.287	33.473	0.078	0.963	0.261	47.736	0.093	3	0.084	0.729	0.742	0.791	0.738	0.522	0.285	0.634	3.807	3.96	3.903	3.932	1.975	1.671	1.823	NA	NA	0	NA	NA	NA	NA
10	Cr-10-12	f	G	11.745	0.939	0.052	20.309	0.009	1.186	0.351	30.356	0.105	1.251	0.447	32.19	0.149	1.246	0.431	43.145	0.184	4	0.112	1.211	1.445	1.454	1.38	1.142	0.566	1.2	7.198	5.538	5.991	5.765	2.957	3.006	2.981	NA	NA	12	1	0.633	0.474	0.074
10	Cr-10-15	f	G	8.391	NA	NA	NA	NA	0.915	0.279	29.417	0.063	1.07	0.288	28.648	0.074	1.058	0.273	35.478	0.084	3	0.073	0.721	0.81	0.783	0.716	0.527	0.25	0.634	3.806	4.413	4.273	4.343	2.033	1.972	2.002	NA	NA	0	NA	NA	NA	NA
10	Cr-10-17	f	G	11.581	NA	NA	NA	NA	1.374	0.463	31.191	0.165	1.365	0.468	35.526	0.186	1.467	0.459	43.351	0.231	3	0.194	1.005	1.051	1.111	1.057	0.738	0.367	0.888	5.329	5.423	5.48	5.451	2.752	2.668	2.71	NA	NA	0	NA	NA	NA	NA
10	Cr-10-19	f	G	9.234	0.84	0.033	14.813	0.004	1.015	0.287	34.014	0.081	1.104	0.327	36.038	0.106	1.017	0.329	45.795	0.12	4	0.078	0.777	0.805	0.92	0.868	0.636	0.328	0.722	4.333	4.385	NA	4.385	2.076	2.103	2.089	NA	NA	7	1	0.566	0.465	0.064
10	Cr-10-21	f	G	8.574	NA	NA	NA	NA	0.851	0.235	44.112	0.07	NA	NA	NA	NA	0.957	0.262	56.502	0.105	2	0.087	0.895	0.947	0.943	0.828	0.627	0.29	0.755	4.529	4.893	4.92	4.907	2.454	2.282	2.368	NA	NA	0	NA	NA	NA	NA
10	Cr-10-23	f	G	10.879	0.94	0.088	49.727	0.032	1.37	0.473	36.597	0.193	1.47	0.535	36.996	0.237	1.216	0.503	43.962	0.212	4	0.168	1.081	1.285	1.266	1.23	1.014	0.44	1.053	6.317	5.846	5.827	5.837	2.73	2.681	2.705	NA	NA	NA	NA	NA	NA	NA
10	Cr-10-24	f	G	7.644	NA	NA	NA	NA	0.953	0.323	26.259	0.068	0.997	0.364	28.574	0.087	0.914	0.344	34.874	0.09	3	0.082	0.494	0.598	0.584	0.54	0.397	NA	0.522	2.612	4.241	3.53	3.886	1.936	2.035	1.985	NA	NA	0	NA	NA	NA	NA
10	Cr-10-25	f	G	9.701	0.828	0.04	18.431	0.005	1.13	0.311	27.578	0.081	1.207	0.422	26.62	0.114	1.092	0.309	40.34	0.109	4	0.077	0.851	0.863	0.857	0.869	0.647	0.28	0.728	4.369	5.124	4.9	5.012	2.339	2.415	2.377	NA	NA	0	NA	NA	NA	NA
10	Cr-10-27	f	G	12.148	1.048	0.259	38.552	0.085	1.327	0.465	36.093	0.182	1.378	0.533	35.506	0.213	1.309	0.571	43.01	0.255	4	0.184	1.492	1.767	1.838	1.788	1.409	0.597	1.482	8.891	5.86	6.794	6.327	3.45	3.458	3.454	NA	NA	NA	NA	NA	NA	NA
10	Cr-10-30	f	G	11.012	NA	NA	NA	NA	1.218	0.33	34.465	0.114	1.259	0.47	31.545	0.155	1.631	0.454	39.025	0.233	3	0.167	0.943	1.126	1.08	0.982	0.756	0.397	0.881	5.284	4.652	4.982	4.817	2.448	2.305	2.377	NA	NA	19	1	0.551	0.426	0.052
10	Cr-10-31	f	G	7.24	NA	NA	NA	NA	0.852	0.326	28.2	0.066	0.858	0.33	28.804	0.068	0.845	0.319	35.672	0.079	3	0.071	0.583	0.607	0.54	0.564	0.56	0.205	0.51	3.06	3.923	3.888	3.906	1.934	1.998	1.966	NA	NA	0	NA	NA	NA	NA
10	Cr-10-33	f	G	13.548	NA	NA	NA	NA	1.593	0.519	33.452	0.228	1.64	0.651	33.315	0.293	1.664	0.564	49.642	0.358	3	0.293	1.42	1.599	1.675	1.66	0.651	0.611	1.269	7.616	6.583	6.11	6.347	NA	NA	NA	NA	NA	NA	NA	NA	NA	NA
10	Cr-10-35	f	G	11.217	NA	NA	NA	NA	1.157	0.427	34.439	0.14	1.201	0.483	34.687	0.165	1.292	0.405	45.308	0.186	3	0.164	1.173	1.387	1.362	1.276	0.934	0.455	1.098	6.586	5.773	5.61	5.692	2.538	2.627	2.582	NA	NA	16	1	0.622	0.455	0.068
10	Cr-10-36	f	G	10.366	NA	NA	NA	NA	1.206	0.334	35.005	0.115	1.208	0.378	40.234	0.147	1.359	0.338	54.341	0.187	3	0.15	0.747	0.898	0.829	0.838	0.639	0.333	0.714	4.285	4.25	4.284	4.267	2.219	2.156	2.187	NA	NA	15	1	0.583	0.448	0.061
10	Cr-10-37	f	G	9.039	NA	NA	NA	NA	0.904	0.269	37.712	0.074	0.922	0.312	41.026	0.094	0.864	0.261	52.772	0.09	3	0.086	0.802	0.786	0.867	0.747	0.569	0.245	0.669	4.015	4.564	4.433	4.499	2.119	2.216	2.167	NA	NA	0	NA	NA	NA	NA
10	Cr-10-38	f	G	12.958	NA	NA	NA	NA	1.504	0.508	36.041	0.225	1.532	0.593	35.631	0.264	1.476	0.589	48.117	0.323	3	0.271	1.495	1.706	1.773	1.845	1.521	0.669	1.501	9.008	6.751	NA	6.751	3.103	3.258	3.18	NA	NA	0	NA	NA	NA	NA
10	Cr-10-39	f	G	9.704	NA	NA	NA	NA	1.249	0.438	35.303	0.158	1.325	0.504	36.076	0.197	1.267	0.455	44.9	0.203	3	0.186	0.871	1.012	0.985	0.898	0.766	NA	0.907	4.533	4.519	NA	4.519	2.421	2.355	2.388	NA	NA	0	NA	NA	NA	NA
11	Cr-11-02	f	G	9.663	NA	NA	NA	NA	0.992	0.231	30.023	0.057	0.953	0.267	29.422	0.063	0.884	0.239	42.009	0.071	3	0.063	0.669	0.825	0.799	0.739	0.534	NA	0.713	3.566	4.145	NA	4.145	2.06	NA	2.06	NA	NA	1	1	0.662	0.461	0.074
11	Cr-11-05	f	G	8.918	NA	NA	NA	NA	0.801	0.123	25.385	0.021	0.884	0.175	22.358	0.029	0.874	0.096	44.151	0.029	3	0.027	0.52	0.601	0.602	0.509	0.39	0.186	0.468	2.808	3.341	NA	3.341	1.803	1.847	1.825	NA	NA	0	NA	NA	NA	NA
11	Cr-11-06	f	G	10.085	NA	NA	NA	NA	0.891	0.248	26.597	0.049	1.12	0.276	31.026	0.08	0.958	0.21	46.568	0.073	3	0.067	0.731	0.924	0.995	0.911	0.693	0.376	0.771	4.629	3.528	4.185	3.857	2.169	2.222	2.195	NA	NA	13	2	0.672	0.505	0.09
11	Cr-11-08	f	G	10.421	NA	NA	NA	NA	0.94	0.17	19.216	0.026	1.206	0.238	18.228	0.045	1.214	0.222	35.256	0.078	3	0.05	0.745	0.896	0.925	0.834	0.635	0.293	0.721	4.328	4.13	4.18	4.155	2.128	NA	2.128	NA	NA	18	1	0.607	0.482	0.074
11	Cr-11-11	f	G	9.421	NA	NA	NA	NA	0.892	0.11	49.354	0.037	1.093	0.25	34.568	0.077	0.978	0.25	43.162	0.084	3	0.066	0.8	0.879	0.882	0.85	0.616	0.311	0.723	4.338	4.453	4.352	4.403	2.229	2.105	2.167	NA	NA	21	1	0.63	0.481	0.076
11	Cr-11-21	f	G	8.996	NA	NA	NA	NA	0.966	0.189	19.569	0.031	0.962	0.23	18.759	0.036	0.941	0.214	31.677	0.053	3	0.04	0.678	0.752	0.805	0.749	0.476	0.258	0.619	3.717	3.957	3.98	3.969	1.985	2.056	2.021	NA	NA	14	3	0.666	0.51	0.091
11	Cr-11-22	f	G	10.749	NA	NA	NA	NA	1.053	0.248	26.792	0.059	1.256	0.309	30.572	0.099	1.079	0.309	43.392	0.114	3	0.091	0.929	1.1	1.19	1.07	0.847	0.383	0.92	5.519	3.921	NA	3.921	2.31	2.302	2.306	NA	NA	29	4	0.734	0.588	0.133
11	Cr-11-29	f	G	7.913	NA	NA	NA	NA	0.81	0.159	29.53	0.032	0.761	0.189	24.494	0.03	0.775	0.196	39.118	0.048	3	0.036	0.483	0.547	0.521	0.516	0.398	0.186	0.442	2.65	3.785	3.705	3.745	1.975	1.946	1.96	NA	NA	0	NA	NA	NA	NA
11	Cr-11-32	f	G	10.294	NA	NA	NA	NA	1.15	0.262	19.316	0.05	1.034	0.261	20.605	0.047	1.047	0.257	36.014	0.079	3	0.059	0.788	0.989	0.985	0.911	0.664	0.332	0.778	4.669	4.447	4.606	4.527	2.375	2.027	2.201	NA	NA	21	1	0.61	0.463	0.069
11	Cr-11-34	f	G	10.443	NA	NA	NA	NA	1.138	0.243	29.122	0.067	1.025	0.288	26.598	0.066	1.057	0.264	38.723	0.087	3	0.074	0.946	1.162	1.145	1.025	0.753	0.371	0.9	5.403	4.598	4.68	4.639	2.446	NA	2.446	NA	NA	25	1	0.596	0.466	0.068
11	Cr-11-35	f	G	9.171	NA	NA	NA	NA	0.966	0.124	34.28	0.034	1.01	0.203	31.34	0.053	0.871	0.156	41.347	0.045	3	0.044	0.66	0.771	0.748	0.717	0.491	0.265	0.609	3.652	3.826	3.588	3.707	1.803	1.925	1.864	NA	NA	12	2	0.574	0.438	0.058
11	Cr-11-38	f	G	9.128	NA	NA	NA	NA	0.909	0.18	24.835	0.034	0.958	0.22	28.154	0.05	1.04	0.226	37.328	0.071	3	0.052	0.587	0.665	0.667	0.547	0.412	0.234	0.518	3.111	3.68	3.477	3.578	1.862	4.069	2.965	NA	NA	4	3	0.79	0.555	0.128
11	Cr-11-40	f	G	8.754	NA	NA	NA	NA	0.853	0.133	21.227	0.021	0.822	0.219	17.923	0.028	0.843	0.191	27.453	0.037	3	0.028	0.524	0.665	0.667	0.636	0.417	0.221	0.522	3.131	3.375	3.302	3.338	1.696	1.71	1.703	NA	NA	10	1	0.559	0.414	0.05
11	Cr-11-41	f	G	9.12	NA	NA	NA	NA	0.982	0.24	30.753	0.06	0.989	0.259	26.868	0.058	0.823	0.263	44.496	0.076	3	0.065	0.688	0.776	0.804	0.7	0.522	0.267	0.626	3.758	3.986	3.914	3.95	1.894	2.003	1.948	NA	NA	1	1	0.556	0.354	0.037
11	Cr-11-43	f	G	8.718	NA	NA	NA	NA	0.8	0.17	28.808	0.033	0.893	0.217	29.495	0.048	0.901	0.183	47.527	0.061	3	0.047	0.536	0.604	0.644	0.547	0.386	0.224	0.49	2.942	3.503	3.66	3.582	1.845	1.728	1.786	NA	NA	12	1	0.6	0.447	0.063
11	Cr-11-44	f	G	9.018	NA	NA	NA	NA	0.873	0.161	26.625	0.031	0.884	0.192	34.415	0.048	0.852	0.217	55.007	0.076	3	0.052	0.787	1.011	0.928	0.866	0.663	0.335	0.765	4.589	3.877	3.192	3.535	2.084	1.826	1.955	NA	NA	17	1	0.614	0.486	0.076
11	Cr-11-45	f	G	12.851	NA	NA	NA	NA	1.227	0.277	36.523	0.101	1.226	0.274	45.451	0.12	1.402	0.315	55.483	0.182	3	0.134	1.218	1.471	1.507	1.425	1.084	0.524	1.205	7.229	4.883	4.997	4.94	2.821	2.888	2.854	NA	NA	40	1	0.621	0.472	0.072
11	Cr-11-48	f	G	9.857	NA	NA	NA	NA	0.92	0.218	28.058	0.047	0.915	0.262	29.411	0.059	0.966	0.249	43.626	0.083	3	0.063	0.78	0.78	0.919	0.863	0.632	0.294	0.711	4.267	4.118	4.316	4.217	2.285	2.192	2.238	NA	NA	19	2	0.567	0.429	0.055
12	Cr-12-02	f	G	7.349	NA	NA	NA	NA	0.695	0.109	21.075	0.014	0.698	0.206	20.525	0.025	0.766	0.188	59.198	0.062	3	0.034	0.559	0.542	0.575	0.539	0.403	0.177	0.466	2.795	3.162	3.098	3.13	1.648	1.707	1.677	NA	NA	0	NA	NA	NA	NA
12	Cr-12-13	f	G	8.21	NA	NA	NA	NA	0.778	0.096	23.804	0.015	0.711	0.151	17.236	0.016	0.701	0.144	28.004	0.024	3	0.018	0.685	0.761	0.74	0.726	0.514	0.278	0.617	3.704	3.768	3.62	3.694	1.995	1.983	1.989	NA	NA	0	NA	NA	NA	NA
12	Cr-12-14	f	G	10.204	NA	NA	NA	NA	0.941	0.135	25.989	0.028	0.914	0.203	22.364	0.035	0.999	0.178	25.38	0.038	3	0.034	0.826	0.988	0.993	0.89	0.569	0.305	0.762	4.571	3.87	3.914	3.892	2.118	NA	2.118	NA	NA	0	NA	NA	NA	NA
12	Cr-12-15	f	G	11.968	NA	NA	NA	NA	1.119	0.249	36.241	0.082	1.218	0.343	35.914	0.123	0.888	0.13	97.686	0.057	3	0.087	1.23	1.355	1.492	1.42	1.092	0.531	1.187	7.119	5.151	5.121	5.136	2.736	2.733	2.734	NA	NA	32	2	0.623	0.472	0.073
12	Cr-12-17	f	G	8.722	NA	NA	NA	NA	0.784	0.142	16.888	0.016	0.61	0.162	17.761	0.015	0.699	0.15	33.78	0.029	3	0.02	0.713	0.735	0.875	0.551	0.615	0.295	0.631	3.784	4.059	NA	4.059	2.077	2.002	2.039	NA	NA	13	1	0.619	0.506	0.083
12	Cr-12-19	f	G	7.854	NA	NA	NA	NA	0.73	0.14	23.022	0.02	0.707	0.166	21.892	0.022	0.696	0.12	34.069	0.023	3	0.022	0.627	0.744	0.727	0.695	0.482	0.245	0.587	3.52	3.501	3.483	3.492	1.934	1.816	1.875	NA	NA	12	2	0.612	0.462	0.068
12	Cr-12-20	f	G	9.661	NA	NA	NA	NA	0.803	0.126	24.371	0.021	1.012	0.196	18.375	0.031	0.945	0.177	18.851	0.027	3	0.026	0.642	0.711	0.745	0.643	0.531	0.274	0.591	3.547	4.052	3.825	3.939	2.04	2.136	2.088	NA	NA	0	NA	NA	NA	NA
12	Cr-12-22	f	G	8.941	NA	NA	NA	NA	0.818	0.088	28.986	0.017	0.787	0.16	19.689	0.021	0.824	0.111	55.075	0.037	3	0.025	0.613	0.68	0.645	0.547	0.433	0.225	0.524	3.143	3.376	3.457	3.417	1.832	1.763	1.798	NA	NA	0	NA	NA	NA	NA
12	Cr-12-23	f	G	9.271	NA	NA	NA	NA	0.902	0.129	28.797	0.028	0.89	0.174	27.68	0.036	0.88	0.163	37.073	0.043	3	0.036	0.824	0.995	0.977	0.878	0.645	0.329	0.775	4.648	4.06	4.06	4.06	2.276	2.083	2.18	NA	NA	18	1	0.623	0.425	0.059
12	Cr-12-25	f	G	9.375	NA	NA	NA	NA	1.011	0.172	20.075	0.03	0.941	0.22	20.455	0.036	1.01	0.238	34.818	0.069	3	0.045	0.774	0.802	0.797	0.646	0.576	0.264	0.643	3.86	2.568	3.296	2.932	1.386	1.438	1.412	NA	NA	0	NA	NA	NA	NA
12	Cr-12-26	f	G	9.008	NA	NA	NA	NA	0.843	0.207	31.271	0.045	0.884	0.218	29.404	0.047	0.828	0.179	52.68	0.059	3	0.051	0.385	0.475	0.488	0.373	0.249	0.165	0.356	2.135	3.621	4.019	3.82	1.923	1.967	1.945	NA	NA	19	3	0.765	0.523	0.11
12	Cr-12-30	f	G	9.586	NA	NA	NA	NA	0.922	0.189	58.932	0.075	0.9	0.199	60.818	0.078	0.833	0.197	86.088	0.082	3	0.078	0.354	0.795	0.963	0.942	0.931	0.665	0.775	4.649	4.391	4.334	4.362	2.068	1.817	1.943	NA	NA	18	1	0.639	0.458	0.07
12	Cr-12-32	f	G	9.727	NA	NA	NA	NA	0.908	0.173	31.75	0.041	0.834	0.219	33.393	0.05	0.935	0.239	45.858	0.08	3	0.057	0.844	0.97	1.015	0.896	0.666	0.332	0.787	4.722	4.218	4.569	4.394	2.273	2.433	2.353	NA	NA	18	3	0.639	0.462	0.071
12	Cr-12-35	f	G	9.658	NA	NA	NA	NA	0.966	0.232	25.634	0.048	1.095	0.307	23.019	0.066	1.086	0.287	28.971	0.076	3	0.063	0.799	0.948	0.989	0.795	0.675	0.362	0.761	4.568	4.116	4.278	4.197	2.264	2.271	2.268	NA	NA	0	NA	NA	NA	NA
12	Cr-12-38	f	G	8.632	NA	NA	NA	NA	0.935	0.168	27.304	0.036	0.842	0.201	21.182	0.031	0.94	0.154	32.265	0.039	3	0.035	0.637	0.681	0.671	0.645	0.457	0.234	0.554	3.325	3.787	NA	3.787	1.845	1.842	1.843	NA	NA	0	NA	NA	NA	NA
12	Cr-12-41	f	G	10.008	NA	NA	NA	NA	1.033	0.248	26.96	0.058	0.904	0.193	44.451	0.061	1.011	0.246	36.347	0.074	3	0.064	0.877	0.538	1.125	1.049	0.77	0.362	0.787	4.721	4.066	3.455	3.76	2.322	2.216	2.269	NA	NA	20	1	0.609	0.462	0.068
12	Cr-12-43	f	G	11.816	NA	NA	NA	NA	1.234	0.255	29.65	0.078	1.2	0.301	33.54	0.1	1.099	0.324	43.035	0.121	3	0.1	1.272	1.456	1.36	1.409	1.213	0.564	1.212	7.274	4.934	5.203	5.068	2.835	2.677	2.756	NA	NA	22	3	0.776	0.617	0.155
12	Cr-12-44	f	G	8.462	NA	NA	NA	NA	0.923	0.11	39.65	0.032	0.868	0.19	27.985	0.039	0.803	0.118	39.664	0.03	3	0.034	0.628	0.74	0.73	0.676	0.487	0.241	0.584	3.503	3.728	3.661	3.695	1.92	1.829	1.875	NA	NA	0	NA	NA	NA	NA
12	Cr-12-46	f	G	9.814	NA	NA	NA	NA	0.993	0.25	15.606	0.033	1.092	0.28	19.57	0.051	1.03	0.261	28.848	0.065	3	0.05	1.014	1.1	1.162	1.068	0.821	0.41	0.929	5.575	3.887	4.203	4.045	2.19	2.15	2.17	NA	NA	23	4	0.767	0.63	0.159
13	Cr-13-02	f	G	11.424	1.019	0.15	35.665	0.044	1.444	0.441	24.433	0.132	1.542	0.512	25.124	0.168	1.497	0.52	41.045	0.256	4	0.15	1.019	1.123	1.046	1.042	0.725	0.366	0.887	5.321	3.52	4.613	4.067	2.502	2.471	2.487	NA	NA	0	NA	NA	NA	NA
13	Cr-13-09	f	G	11.22	NA	NA	NA	NA	1.426	0.441	24.259	0.129	1.387	0.522	24.97	0.153	1.404	0.457	40.885	0.21	3	0.164	1.045	1.125	1.142	1.037	0.861	0.261	0.912	5.471	4.635	4.12	4.378	2.477	2.067	2.272	NA	NA	0	NA	NA	NA	NA
13	Cr-13-15	f	G	12.322	1.251	0.295	29.499	0.091	1.251	0.597	24.904	0.157	1.799	0.818	25.174	0.313	1.673	0.746	36.533	0.372	4	0.233	1.214	1.282	1.367	1.259	0.932	0.465	1.086	6.518	6.159	6.113	6.136	3.081	3.232	3.157	NA	NA	0	NA	NA	NA	NA
13	Cr-13-17	f	G	6.853	0.677	0.088	40.647	0.019	0.773	0.245	47.39	0.07	0.814	0.31	39.881	0.081	0.753	0.347	38.687	0.082	4	0.063	0.381	0.401	0.4	0.338	0.241	0.119	0.314	1.881	3.265	3.24	3.252	1.64	NA	1.64	NA	NA	0	NA	NA	NA	NA
13	Cr-13-18	f	G	10.318	0.972	0.234	44.556	0.08	1.206	0.421	35.008	0.145	1.257	0.481	31.227	0.157	1.336	0.505	45.648	0.241	4	0.156	0.927	1.135	1.154	1.016	0.696	0.382	0.885	5.31	4.454	4.545	4.5	2.386	2.377	2.382	NA	NA	0	NA	NA	NA	NA
13	Cr-13-19	f	G	7.754	0.678	0.111	45.334	0.027	0.962	0.349	31.883	0.089	1.091	0.475	24.886	0.109	1.046	0.457	33.702	0.133	4	0.089	0.442	0.437	0.486	0.457	0.331	0.149	0.384	2.302	3.454	3.392	3.423	1.624	1.74	1.682	NA	NA	0	NA	NA	NA	NA
13	Cr-13-21	f	G	7.512	0.72	0.18	33.389	0.036	0.872	0.37	25.156	0.069	0.888	0.431	27.082	0.087	0.871	0.415	35.849	0.106	4	0.074	0.443	0.479	0.452	0.445	0.293	0.146	0.376	2.258	3.199	3.27	3.235	1.733	1.729	1.731	NA	NA	0	NA	NA	NA	NA
13	Cr-13-23	f	G	9.262	0.914	0.169	34.362	0.044	1.14	0.367	30.603	0.107	1.184	0.487	32.548	0.155	1.062	0.487	40.447	0.168	4	0.118	0.702	0.791	0.781	0.759	0.669	0.241	0.657	3.944	4.268	NA	4.268	2.075	2.135	2.105	NA	NA	0	NA	NA	NA	NA
13	Cr-13-26	f	G	8.82	0.838	0.144	30.608	0.031	1.206	0.44	22.472	0.101	1.074	0.43	30.799	0.118	1	0.48	41.826	0.16	4	0.103	0.81	0.898	0.875	0.807	0.581	0.078	0.675	4.049	3.901	3.899	3.9	1.981	2.072	2.027	NA	NA	0	NA	NA	NA	NA
13	Cr-13-27	f	G	8.255	0.756	0.139	32.41	0.028	1.021	0.367	24.451	0.078	1.138	0.465	25.102	0.112	1.169	0.474	25.102	0.117	4	0.084	0.848	0.946	1.019	0.922	0.608	0.28	0.77	4.623	3.731	3.449	3.59	1.97	2.007	1.988	NA	NA	0	NA	NA	NA	NA
13	Cr-13-29	f	G	9.612	0.882	0.17	28.37	0.036	1.122	0.38	28.395	0.101	1.217	0.457	29.163	0.135	1.322	0.423	37.815	0.171	4	0.111	1.065	1.12	1.188	1.117	0.605	0.324	0.903	5.42	4.26	2.784	3.522	1.883	2.058	1.971	NA	NA	0	NA	NA	NA	NA
13	Cr-13-30	f	G	10.3	1.075	0.276	26.576	0.066	1.454	0.642	24.317	0.192	1.451	0.642	31.154	0.241	1.497	0.742	33.706	0.308	4	0.202	1.459	0.987	0.954	0.922	0.682	0.31	0.886	5.314	5.139	4.797	4.968	2.439	2.464	2.452	NA	NA	0	NA	NA	NA	NA
13	Cr-13-32	f	G	9.9	NA	NA	NA	NA	1.251	0.45	25.059	0.119	1.398	0.604	22.583	0.162	1.226	0.487	39.901	0.192	3	0.158	0.825	0.89	0.903	0.842	0.64	0.281	0.73	4.38	4.609	4.597	4.603	2.343	2.328	2.336	NA	NA	0	NA	NA	NA	NA
13	Cr-13-33	f	G	10.806	0.871	0.266	53.137	0.093	1.372	0.53	37.995	0.224	1.519	0.624	36.451	0.281	1.493	0.612	44.572	0.32	4	0.23	1.091	1.117	1.205	1.148	0.809	0.384	0.959	5.756	5.019	5.303	5.161	2.565	2.716	2.641	NA	NA	0	NA	NA	NA	NA
13	Cr-13-34	f	G	7.615	0.77	0.166	33.857	0.036	0.991	0.402	29.479	0.098	1.006	0.442	30.574	0.113	1.023	0.405	40.706	0.135	4	0.095	0.216	0.488	0.443	0.426	0.291	0.148	0.335	2.012	3.37	3.086	3.228	1.664	NA	1.664	NA	NA	0	NA	NA	NA	NA
13	Cr-13-39	f	G	9.249	0.906	0.136	33.881	0.034	1.128	0.429	27.551	0.112	1.2	0.418	30.414	0.127	1.161	0.431	42.589	0.169	4	0.111	0.619	0.679	0.758	0.672	0.447	0.243	0.57	3.419	3.64	3.738	3.689	1.989	NA	1.989	NA	NA	0	NA	NA	NA	NA
13	Cr-13-40	f	G	9.216	0.879	0.194	36.726	0.051	1.135	0.451	32.745	0.138	1.107	0.563	34.147	0.175	1.168	0.498	43.897	0.201	4	0.141	0.62	0.789	0.729	0.674	0.436	0.227	0.579	3.476	3.886	4.03	3.958	2.093	2.2	2.146	NA	NA	0	NA	NA	NA	NA
13	Cr-13-41	f	G	13.187	1.273	0.311	33.444	0.109	1.665	0.679	25.68	0.245	1.764	0.777	30.677	0.35	1.788	0.769	41.792	0.458	4	0.29	1.191	1.181	1.337	1.292	1.037	0.442	1.08	6.481	4.722	5.644	5.183	2.702	2.766	2.734	NA	NA	0	NA	NA	NA	NA
13	Cr-13-43	f	G	10.243	0.934	0.209	30.118	0.049	1.314	0.468	24.857	0.129	1.354	0.533	23.797	0.146	1.345	0.506	40.86	0.223	4	0.137	0.891	1.073	1.023	0.988	0.704	0.331	0.835	5.01	4.502	4.456	4.479	2.263	2.34	2.302	NA	NA	0	NA	NA	NA	NA
15	Cr-15-03	f	G	13.422	1.135	0.215	32.199	0.065	1.685	0.523	31.958	0.233	1.557	0.596	37.017	0.279	1.385	0.542	52.609	0.298	4	0.219	1.425	1.752	1.731	1.637	1.21	0.585	1.39	8.341	4.914	6.108	5.511	3.004	3.105	3.055	NA	NA	29	2	0.63	0.463	0.071
15	Cr-15-05	f	G	10.182	0.92	0.158	43.773	0.05	1.241	0.445	31.106	0.142	1.219	0.527	34.77	0.183	1.268	0.473	45.6	0.214	4	0.148	0.859	0.916	0.996	0.875	0.694	0.359	0.783	4.7	5.142	4.431	4.787	2.227	2.356	2.291	NA	NA	20	2	0.615	0.451	0.066
15	Cr-15-07	f	G	10.783	0.886	0.219	33.375	0.053	1.305	0.585	32.247	0.203	1.009	0.362	24.701	0.076	1.288	0.523	44.016	0.234	4	0.142	0.987	1.137	0.868	0.269	1.064	0.759	0.847	5.083	4.034	4.983	4.508	2.61	2.4	2.505	NA	NA	NA	6	0.767	0.585	0.137
15	Cr-15-08	f	G	11.414	1.088	0.26	31.146	0.073	1.265	0.511	32.135	0.172	1.382	0.565	35.095	0.224	1.477	0.57	45.752	0.301	4	0.193	1.083	1.202	1.12	1.166	0.896	0.333	0.967	5.801	5.398	5.464	5.431	2.731	2.649	2.69	NA	NA	18	1	0.667	0.531	0.098
15	Cr-15-09	f	G	7.632	0.611	0.125	24.041	0.016	0.927	0.352	30.458	0.083	0.991	0.358	38.531	0.111	0.824	0.31	45.129	0.09	4	0.075	0.619	0.613	0.643	0.659	0.476	0.225	0.539	3.235	3.582	NA	3.582	1.586	NA	1.586	NA	NA	0	NA	NA	NA	NA
15	Cr-15-10	f	G	11.059	NA	NA	NA	NA	1.134	0.462	28.762	0.126	1.143	0.487	36.103	0.164	1.247	0.389	50.457	0.187	3	0.159	0.96	1.122	1.147	1.09	0.817	0.396	0.922	5.531	4.745	NA	4.745	2.474	NA	2.474	NA	NA	17	3	0.696	0.547	0.109
15	Cr-15-11	f	G	11.783	1.098	0.172	42.731	0.064	1.306	0.454	33.278	0.163	1.481	0.511	33.346	0.208	1.362	0.467	37.242	0.193	4	0.157	1.135	1.423	0.382	1.506	1.042	0.205	0.949	5.694	5.689	NA	5.689	2.881	NA	2.881	NA	NA	1	1	0.683	0.528	0.1
15	Cr-15-13	f	G	12.246	1.139	0.257	33.214	0.08	1.215	0.27	41.15	0.108	1.722	0.707	28.442	0.29	1.443	0.649	47.641	0.346	4	0.206	1.197	1.294	1.459	1.32	1.025	0.074	1.061	6.369	5.708	4.638	5.173	2.902	2.887	2.894	NA	NA	14	1	0.583	0.453	0.063
15	Cr-15-15	f	G	12.499	1.002	0.112	22.624	0.022	1.355	0.481	30.647	0.166	1.516	0.535	32.869	0.22	1.491	0.493	39.995	0.236	4	0.161	1.433	1.589	1.547	1.411	1.048	NA	1.405	7.027	6.112	5.869	5.991	3.128	3.047	3.088	NA	NA	18	2	0.608	0.485	0.075
15	Cr-15-17	f	G	8.712	0.648	0.048	26.256	0.007	1.099	0.392	31.28	0.112	1.118	0.417	26.54	0.104	0.915	0.423	38.2	0.12	4	0.086	0.766	0.77	0.823	0.743	0.542	0.232	0.646	3.876	4.119	4.187	4.153	2.075	2.048	2.062	NA	NA	0	NA	NA	NA	NA
15	Cr-15-19	f	G	12.011	1.051	0.141	34.253	0.042	1.417	0.474	31.18	0.174	1.47	0.581	33.191	0.234	1.469	0.569	40.747	0.273	4	0.181	1.133	1.251	1.338	1.198	0.936	0.405	1.044	6.261	5.285	5.687	5.486	2.8	2.915	2.858	NA	NA	25	2	0.622	0.48	0.075
15	Cr-15-21	f	G	7.004	0.56	0.089	36.341	0.015	0.879	0.289	24.125	0.052	0.865	0.328	28.866	0.068	0.829	0.291	45.851	0.087	4	0.055	0.398	0.454	0.471	0.483	0.3	0.16	0.378	2.267	3.208	3.235	3.222	1.619	1.665	1.642	NA	NA	0	NA	NA	NA	NA
15	Cr-15-28	f	G	8.566	0.709	0.076	24.859	0.011	1.144	0.389	25.181	0.095	1.115	0.437	28.761	0.117	1.028	0.415	41.539	0.141	4	0.091	0.794	0.875	0.875	0.826	0.546	0.236	0.692	4.152	4.218	4.238	4.228	2.156	2.236	2.196	NA	NA	0	NA	NA	NA	NA
15	Cr-15-33	f	G	7.563	0.646	0.106	36.806	0.021	0.8	0.279	33.699	0.062	0.794	0.311	39.738	0.079	0.881	0.365	45.356	0.114	4	0.069	0.906	0.954	0.957	0.904	0.618	0.271	0.768	4.61	3.679	3.679	3.679	1.751	1.719	1.735	NA	NA	0	NA	NA	NA	NA
15	Cr-15-36	f	G	11.203	0.975	0.151	28.296	0.035	1.447	0.544	30.622	0.2	1.556	0.68	28.375	0.252	1.486	0.637	36.108	0.279	4	0.191	1.273	1.509	1.4	1.412	1.073	0.524	1.199	7.192	5.247	5.185	5.216	2.257	2.403	2.33	NA	NA	30	3	0.636	0.497	0.082
15	Cr-15-40	f	G	12.534	1.048	0.239	41.429	0.083	1.401	0.553	38.738	0.242	1.43	0.612	38.322	0.271	1.408	0.579	51.479	0.319	4	0.229	1.506	1.661	1.668	1.644	1.612	0.653	1.457	8.744	6.013	6.37	6.191	3.163	3.15	3.156	NA	NA	24	2	0.622	0.464	0.07
15	Cr-15-42	f	G	8.797	0.693	0.089	32.4	0.016	1.138	0.368	28.963	0.102	1.041	0.421	26.731	0.098	0.983	0.384	44.225	0.132	4	0.087	0.746	0.867	0.906	0.82	0.572	0.26	0.695	4.171	4.137	3.089	3.613	2.136	2.06	2.098	NA	NA	0	NA	NA	NA	NA
15	Cr-15-43	f	G	11.589	1.13	0.216	36.499	0.072	1.438	0.468	27.333	0.154	1.515	0.563	27.768	0.199	1.538	0.498	45.987	0.275	4	0.175	1.049	1.195	1.259	1.182	0.921	0.485	1.015	6.092	6.203	6.101	6.152	2.99	2.47	2.73	NA	NA	17	2	0.613	0.478	0.073
15	Cr-15-46	f	G	10.654	1.079	0.25	40.034	0.087	1.45	0.58	28.76	0.202	1.49	0.683	30.369	0.257	1.416	0.627	43.473	0.306	4	0.213	1.161	1.26	1.25	1.16	0.862	0.393	1.014	6.085	5.533	5.345	5.439	2.74	2.769	2.754	NA	NA	18	3	0.688	0.539	0.105
16	Cr-16-01	f	G	11.323	NA	NA	NA	NA	1.216	0.18	27.81	0.051	1.248	0.201	36.761	0.075	1.279	0.147	63.638	0.084	3	0.07	0.921	1.006	1.058	0.942	0.65	0.293	0.812	4.87	2.765	4.222	3.494	2.374	2.309	2.342	NA	NA	14	5	0.746	0.594	0.138
16	Cr-16-02	f	G	10.243	NA	NA	NA	NA	1.112	0.239	36.865	0.08	0.958	0.267	37.225	0.077	1.072	0.267	57.64	0.121	3	0.093	0.955	1.046	0.967	0.919	0.686	0.337	0.818	4.91	4.686	4.404	4.545	2.269	2.448	2.358	NA	NA	20	1	0.598	0.474	0.07
16	Cr-16-11	f	G	13.1	NA	NA	NA	NA	1.083	0.175	35.422	0.055	1.385	0.253	32.785	0.095	1.491	0.224	26.274	0.074	3	0.075	1.168	1.303	1.384	1.343	1.016	0.458	1.112	6.672	4.184	5.47	4.827	3.013	2.826	2.919	NA	NA	29	2	0.583	0.437	0.058
16	Cr-16-18	f	G	14.065	NA	NA	NA	NA	1.425	0.368	38.197	0.162	1.352	0.39	42.807	0.179	1.363	0.39	46.834	0.194	3	0.178	2.267	1.07	2.299	2.264	1.866	0.991	1.793	10.758	5.927	5.182	5.554	3.319	3.408	3.363	NA	NA	42	2	0.668	0.522	0.095
16	Cr-16-21	f	G	6.46	NA	NA	NA	NA	0.659	0.137	22.306	0.017	0.726	0.128	17.72	0.014	0.55	0.173	29.511	0.023	3	0.018	0.357	0.426	0.422	0.36	0.25	0.134	0.325	1.949	2.644	2.6	2.622	1.458	1.479	1.468	NA	NA	0	NA	NA	NA	NA
16	Cr-16-22	f	G	12.515	NA	NA	NA	NA	1.252	0.297	30.293	0.094	1.25	0.34	30.892	0.109	1.18	0.282	53.843	0.134	3	0.112	1.647	1.939	1.939	1.93	1.576	0.757	1.631	9.788	4.07	4.576	4.323	2.65	NA	2.65	NA	NA	24	3	0.702	0.577	0.122
16	Cr-16-24	f	G	7.406	NA	NA	NA	NA	0.815	0.091	56.613	0.031	0.714	0.123	29.9	0.022	0.713	0.101	48.224	0.027	3	0.027	0.519	0.522	0.558	0.477	0.361	0.185	0.437	2.622	3.21	3.138	3.174	1.645	1.582	1.614	NA	NA	0	NA	NA	NA	NA
16	Cr-16-32	f	G	12.094	NA	NA	NA	NA	1.13	0.25	39.324	0.09	1.109	0.264	43.403	0.101	0.996	0.329	48.206	0.122	3	0.104	1.091	1.151	1.131	1.027	0.841	0.39	0.938	5.63	3.45	3.517	3.484	2.996	2.851	2.923	NA	NA	NA	NA	NA	NA	NA
16	Cr-16-36	f	G	10.614	NA	NA	NA	NA	1.038	0.239	41.64	0.083	1.104	0.269	40.498	0.096	1.131	0.299	37.459	0.103	3	0.094	1.221	1.29	1.412	1.439	1.123	0.546	1.172	7.03	5.619	5.74	5.68	2.946	3.046	2.996	NA	NA	26	1	0.615	0.437	0.061
16	Cr-16-37	f	G	12.275	NA	NA	NA	NA	1.135	0.318	37.942	0.111	1.277	0.362	40.328	0.15	1.336	0.261	49.82	0.133	3	0.131	1.205	1.225	1.267	1.276	0.933	0.451	1.059	6.357	4.874	4.547	4.71	2.759	2.852	2.805	NA	NA	23	2	0.615	0.458	0.068
16	Cr-16-41	f	G	12.377	NA	NA	NA	NA	1.043	0.18	46.095	0.068	1.045	0.186	44.922	0.069	1.11	0.125	50.798	0.054	3	0.063	0.819	0.974	0.876	NA	0.652	0.343	0.733	3.664	4.139	4.119	4.129	1.945	2.189	2.067	NA	NA	11	4	0.737	0.585	0.132
18	Cr-18-02	f	G	8.012	NA	NA	NA	NA	0.864	0.213	34.399	0.052	0.932	0.241	34.99	0.064	0.8	0.173	55.045	0.057	3	0.058	0.468	0.52	0.528	0.463	0.333	0.158	0.412	2.47	3.971	3.771	3.871	2	2.081	2.041	NA	NA	0	NA	NA	NA	NA
18	Cr-18-03	f	G	11.384	NA	NA	NA	NA	1.034	0.288	41.043	0.098	1.097	0.31	50.717	0.132	1.049	0.331	54.513	0.141	3	0.124	0.824	1.083	1.07	1.088	0.821	0.378	0.877	5.264	4.479	4.911	4.695	2.61	2.466	2.538	NA	NA	20	2	0.585	0.467	0.067
18	Cr-18-05	f	G	8.562	NA	NA	NA	NA	0.482	0.112	36.007	0.016	0.431	0.13	31.094	0.014	0.389	0.109	36.672	0.013	3	0.014	0.583	0.646	0.679	0.582	0.403	NA	0.579	2.893	3.524	NA	3.524	1.821	1.837	1.829	NA	NA	0	NA	NA	NA	NA
18	Cr-18-06	f	G	10.173	NA	NA	NA	NA	0.576	0.135	33.194	0.021	0.502	0.124	39.923	0.02	0.566	0.125	37.593	0.021	3	0.021	0.896	0.927	1.013	0.883	0.675	0.309	0.784	4.704	4.899	2.708	3.804	1.687	2.425	2.056	NA	NA	12	3	0.679	0.544	0.105
18	Cr-18-08	f	G	8.89	NA	NA	NA	NA	0.917	0.219	34.029	0.056	0.943	0.27	41.727	0.085	0.857	0.2	54.328	0.069	3	0.07	0.634	0.596	0.69	0.613	0.385	0.219	0.523	3.137	2.938	NA	2.938	1.844	NA	1.844	NA	NA	0	NA	NA	NA	NA
18	Cr-18-13	f	G	11.452	NA	NA	NA	NA	1.241	0.365	28.476	0.108	1.396	0.43	35.34	0.174	1.117	0.266	40.791	0.097	3	0.126	1.277	1.352	1.273	1.193	0.928	0.443	1.078	6.465	4.824	3.582	4.203	2.871	2.431	2.651	NA	NA	24	3	0.694	0.57	0.118
18	Cr-18-15	f	G	7.377	NA	NA	NA	NA	0.772	0.173	38.553	0.042	0.816	0.217	35.181	0.051	0.76	0.198	46.692	0.055	3	0.049	0.439	0.465	0.465	0.42	0.302	0.154	0.374	2.244	3.175	3.385	3.28	1.658	1.779	1.718	NA	NA	0	NA	NA	NA	NA
18	Cr-18-17	f	G	9.939	NA	NA	NA	NA	1.059	0.356	32.603	0.102	1.131	0.329	35.17	0.107	1.077	0.314	35.246	0.097	3	0.102	1.021	1.127	1.119	0.996	0.741	0.414	0.903	5.418	4.392	4.528	4.46	2.653	1.975	2.314	NA	NA	19	3	0.733	0.58	0.129
18	Cr-18-18	f	G	9.374	NA	NA	NA	NA	0.991	0.257	31.708	0.067	0.812	0.222	46.469	0.065	0.958	0.284	34.792	0.078	3	0.07	0.809	0.921	0.98	0.908	0.679	0.117	0.736	4.414	4.094	NA	4.094	2.312	NA	2.312	NA	NA	23	2	0.564	0.42	0.052
18	Cr-18-20	f	G	8.748	NA	NA	NA	NA	1.006	0.305	28.009	0.072	0.925	0.258	37.197	0.072	1.022	0.28	47.503	0.105	3	0.083	0.534	0.61	0.538	0.527	0.348	0.196	0.459	2.753	4.401	NA	4.401	1.778	2.154	1.966	NA	NA	0	NA	NA	NA	NA
18	Cr-18-23	f	G	7.521	NA	NA	NA	NA	0.806	0.188	35.27	0.044	0.732	0.187	47.042	0.05	0.742	0.185	59.138	0.059	3	0.051	0.516	0.531	0.51	0.492	0.365	0.181	0.432	2.595	NA	NA	NA	NA	NA	NA	NA	NA	0	NA	NA	NA	NA
18	Cr-18-26	f	G	9.309	NA	NA	NA	NA	0.952	0.24	39.293	0.072	0.973	0.261	38.895	0.08	0.918	0.239	50.061	0.084	3	0.079	0.692	0.769	0.795	0.737	0.523	0.279	0.632	3.795	4.432	NA	4.432	2.425	NA	2.425	NA	NA	14	1	0.606	0.457	0.066
18	Cr-18-29	f	G	9.382	NA	NA	NA	NA	1.091	0.264	34.758	0.082	1.041	0.309	40.626	0.105	0.994	0.268	48.379	0.099	3	0.095	0.795	0.874	0.837	0.806	0.589	0.296	0.699	4.197	4.131	3.539	3.835	1.992	2.056	2.024	NA	NA	0	NA	NA	NA	NA
18	Cr-18-30	f	G	7.977	NA	NA	NA	NA	0.829	0.212	33.521	0.049	0.862	0.239	33.65	0.057	0.875	0.202	49.767	0.068	3	0.058	0.542	0.615	0.555	0.53	0.379	0.189	0.468	2.81	3.633	3.775	3.704	1.876	1.874	1.875	NA	NA	0	NA	NA	NA	NA
18	Cr-18-32	f	G	10.918	NA	NA	NA	NA	1.037	0.236	42.033	0.082	1.062	0.292	44.305	0.108	1.335	0.247	49.352	0.125	3	0.105	0.836	1.025	1	0.947	0.686	0.29	0.797	4.785	4.804	5.183	4.993	2.655	2.619	2.637	NA	NA	15	3	0.701	0.589	0.127
18	Cr-18-33	f	G	6.456	NA	NA	NA	NA	0.59	0.132	45.426	0.028	0.731	0.21	33.559	0.042	0.708	0.19	43.45	0.046	3	0.039	0.336	0.378	0.346	0.326	0.23	0.081	0.283	1.697	2.282	2.368	2.325	1.596	1.562	1.579	NA	NA	0	NA	NA	NA	NA
18	Cr-18-34	f	G	10.438	NA	NA	NA	NA	1.142	0.199	34.527	0.065	1.132	0.225	33.473	0.07	1.187	0.171	48.666	0.076	3	0.07	0.793	0.865	0.83	0.805	0.566	0.163	0.67	4.02	4.014	NA	4.014	2.317	2.321	2.319	NA	NA	0	NA	NA	NA	NA
18	Cr-18-35	f	G	9.464	NA	NA	NA	NA	1.026	0.22	38.107	0.069	1.004	0.264	38.55	0.082	0.944	0.244	47.66	0.085	3	0.079	1.144	1.274	1.302	1.195	0.812	0.38	1.018	6.107	2.724	2.968	2.846	2.413	1.61	2.011	NA	NA	15	3	0.704	0.549	0.111
18	Cr-18-37	f	G	7.116	NA	NA	NA	NA	0.41	0.107	30.625	0.011	0.387	0.11	31.187	0.011	0.364	0.09	52.63	0.013	3	0.012	0.351	0.341	0.355	0.317	0.207	NA	0.314	1.57	2.543	3.287	2.915	1.649	1.726	1.688	NA	NA	0	NA	NA	NA	NA
18	Cr-18-39	f	G	7.298	NA	NA	NA	NA	0.703	0.114	36.588	0.024	0.877	0.141	41.361	0.041	0.81	0.122	60.63	0.043	3	0.036	0.331	0.361	0.315	0.166	0.047	0.07	0.215	1.29	3.137	3.129	3.133	1.569	NA	1.569	NA	NA	0	NA	NA	NA	NA
19	Cr-19-02	f	G	10.765	NA	NA	NA	NA	1.068	0.292	38.829	0.098	1.084	0.36	40.734	0.127	0.935	0.303	61.244	0.124	3	0.116	1.068	1.25	1.305	1.31	1.014	0.478	1.071	6.425	3.83	NA	3.83	1.988	NA	1.988	NA	NA	29	1	0.723	0.586	0.13
19	Cr-19-03	f	G	9.708	NA	NA	NA	NA	1.12	0.309	30.94	0.089	1.061	0.337	32.018	0.095	1.027	0.283	45.008	0.103	3	0.096	1.09	1.413	1.36	1.263	0.869	0.537	1.089	6.532	3.998	NA	3.998	2.036	NA	2.036	NA	NA	12	1	0.576	0.451	0.061
19	Cr-19-04	f	G	12.929	NA	NA	NA	NA	1.18	0.344	45.725	0.145	1.402	0.407	50.375	0.22	1.218	0.378	60.774	0.201	3	0.189	1.218	1.287	1.24	1.305	1.006	0.519	1.096	6.575	4.885	5.129	5.007	2.401	2.312	2.357	NA	NA	21	1	0.589	0.44	0.06
19	Cr-19-05	f	G	12.241	NA	NA	NA	NA	1.169	0.306	47.768	0.132	1.232	0.396	47.035	0.179	1.214	0.369	49.179	0.17	3	0.16	0.986	1.112	1.053	1.079	0.84	0.365	0.906	5.435	3.767	4.492	4.13	2.062	NA	2.062	NA	NA	0	NA	NA	NA	NA
19	Cr-19-07	f	G	13.192	NA	NA	NA	NA	1.343	0.456	36.311	0.181	1.364	0.538	41.466	0.243	1.289	0.447	53.15	0.231	3	0.218	1.667	1.947	2.061	2.081	1.635	0.799	1.698	10.19	3.677	NA	3.677	2.511	2.804	2.658	NA	NA	24	1	0.628	0.463	0.07
19	Cr-19-11	f	G	9.938	NA	NA	NA	NA	1.115	0.278	46.862	0.113	0.89	0.339	43.505	0.104	1.08	0.307	55.44	0.137	3	0.118	0.737	0.851	0.846	0.776	0.552	0.282	0.674	4.044	3.101	NA	3.101	2.204	2.168	2.186	NA	NA	14	1	0.651	0.451	0.069
19	Cr-19-13	f	G	9.747	NA	NA	NA	NA	1.006	0.265	47.639	0.098	0.889	0.294	42.816	0.089	1.054	0.305	51.2	0.125	3	0.104	0.729	0.795	0.859	0.881	0.639	0.319	0.704	4.222	4.083	3.283	3.683	1.904	NA	1.904	NA	NA	17	1	0.594	0.46	0.066
19	Cr-19-16	f	G	10.367	NA	NA	NA	NA	1.103	0.273	39.939	0.097	1.016	0.36	40.007	0.118	1.083	0.358	46.167	0.14	3	0.118	0.779	0.881	0.873	0.781	0.606	0.333	0.709	4.253	4.079	NA	4.079	2.331	NA	2.331	NA	NA	16	1	0.587	0.457	0.064
19	Cr-19-17	f	G	12.467	NA	NA	NA	NA	1.345	0.359	49.528	0.184	1.26	0.405	42.763	0.173	1.353	0.349	47.768	0.175	3	0.177	1.186	1.376	1.54	1.453	1.053	0.593	1.2	7.201	NA	NA	NA	NA	NA	NA	NA	NA	26	5	0.784	0.586	0.141
19	Cr-19-18	f	G	9.785	NA	NA	NA	NA	1.014	0.297	36.584	0.09	1.014	0.352	33.145	0.098	0.945	0.338	50.918	0.124	3	0.104	0.715	0.775	0.781	0.761	0.557	0.271	0.643	3.86	3.968	4.106	4.037	2.154	2.472	2.313	NA	NA	0	NA	NA	NA	NA
19	Cr-19-20	f	G	11.753	NA	NA	NA	NA	1.296	0.306	41.593	0.132	1.245	0.367	42.048	0.153	1.382	0.316	46.453	0.158	3	0.148	0.985	1.094	1.153	1.083	0.794	0.356	0.911	5.465	2.911	NA	2.911	NA	NA	NA	NA	NA	14	3	0.661	0.503	0.088
19	Cr-19-22	f	G	11.954	NA	NA	NA	NA	1.102	0.35	36.758	0.115	1.227	0.355	43.83	0.151	1.375	0.384	55.099	0.217	3	0.161	0.94	1.127	1.114	1.041	0.789	0.415	0.904	5.426	4.044	NA	4.044	2.251	NA	2.251	NA	NA	26	3	0.627	0.48	0.076
19	Cr-19-25	f	G	15.36	NA	NA	NA	NA	1.493	0.471	45.626	0.251	1.444	0.553	47.347	0.294	1.467	0.498	52.271	0.289	3	0.278	2.086	2.242	2.557	2.624	2.184	1.026	2.12	12.717	5.187	4.59	4.889	2.631	NA	2.631	NA	NA	55	2	0.587	0.435	0.058
20	Cr-20-01	f	G	9.374	NA	NA	NA	NA	1.234	0.225	41.014	0.091	1.216	0.243	46.502	0.107	1.292	0.207	55.133	0.11	3	0.103	1.156	1.321	1.267	1.108	0.915	0.458	1.038	6.227	4.804	4.601	4.702	2.693	2.672	2.682	NA	NA	0	NA	NA	NA	NA
20	Cr-20-02	f	G	9.03	NA	NA	NA	NA	0.965	0.187	30.541	0.046	0.965	0.263	33.088	0.069	0.944	0.228	42.917	0.073	3	0.063	0.703	0.741	0.719	0.627	0.469	0.205	0.577	3.464	3.55	3.009	3.279	1.986	1.971	1.978	NA	NA	0	NA	NA	NA	NA
20	Cr-20-03	f	G	9.107	NA	NA	NA	NA	0.952	0.154	27.997	0.034	0.991	0.15	56.847	0.062	0.991	0.163	50.202	0.062	3	0.053	0.621	0.653	0.631	0.636	0.464	0.214	0.536	3.218	2.989	2.967	2.978	1.672	1.882	1.777	NA	NA	0	NA	NA	NA	NA
20	Cr-20-06	f	G	9.985	NA	NA	NA	NA	0.979	0.201	32.628	0.053	1.076	0.245	34.007	0.074	1.218	0.283	31.728	0.091	3	0.072	0.768	0.892	0.885	0.868	0.626	0.339	0.73	4.378	3.943	3.647	3.795	2.243	2.425	2.334	NA	NA	0	NA	NA	NA	NA
20	Cr-20-08	f	G	10.294	NA	NA	NA	NA	0.976	0.191	37.586	0.057	0.997	0.244	35.14	0.07	1.19	0.216	45.596	0.092	3	0.073	0.795	0.855	0.795	0.834	0.599	0.277	0.692	4.155	3.796	3.761	3.779	2.479	2.325	2.402	NA	NA	0	NA	NA	NA	NA
20	Cr-20-11	f	G	11.578	NA	NA	NA	NA	1.342	0.256	32.176	0.092	1.351	0.315	37.067	0.128	1.403	0.27	38.493	0.118	3	0.113	1.042	1.197	1.171	1.088	0.829	0.349	0.946	5.676	4.11	3.997	4.053	2.261	2.572	2.416	NA	NA	0	NA	NA	NA	NA
20	Cr-20-13	f	G	11.035	NA	NA	NA	NA	1.018	0.27	42.163	0.092	1.292	0.327	42.216	0.142	1.385	0.276	51.144	0.149	3	0.128	0.999	0.967	0.94	0.944	0.651	0.309	0.802	4.809	3.421	NA	3.421	2.102	2.064	2.083	NA	NA	0	NA	NA	NA	NA
20	Cr-20-16	f	G	9.818	NA	NA	NA	NA	0.939	0.231	23.023	0.042	1.005	0.277	24.279	0.057	1.091	0.243	32.822	0.072	3	0.057	0.844	0.946	0.966	0.892	0.707	0.341	0.783	4.696	3.705	3.43	3.568	2.201	2.278	2.24	NA	NA	0	NA	NA	NA	NA
20	Cr-20-17	f	G	10.223	NA	NA	NA	NA	1.001	0.193	28.773	0.046	1.039	0.258	28.032	0.063	1.223	0.24	36.206	0.087	3	0.065	0.832	0.78	0.929	0.822	0.645	0.312	0.72	4.32	3.698	NA	3.698	2.216	NA	2.216	NA	NA	0	NA	NA	NA	NA
20	Cr-20-18	f	G	10.445	NA	NA	NA	NA	1.028	0.185	52.088	0.075	1.094	0.295	44.182	0.112	1.157	0.3	43.003	0.118	3	0.102	0.912	0.987	0.857	0.15	0.147	0.307	0.56	3.361	3.756	3.456	3.606	2.292	2.143	2.217	NA	NA	0	NA	NA	NA	NA
20	Cr-20-22	f	G	9.131	NA	NA	NA	NA	1.009	0.222	25.15	0.048	0.95	0.23	32.935	0.059	1.076	0.154	43.733	0.057	3	0.055	0.73	0.793	0.732	0.707	0.524	0.259	0.624	3.744	3.048	3.528	3.288	2.068	NA	2.068	NA	NA	0	NA	NA	NA	NA
20	Cr-20-23	f	G	11.526	NA	NA	NA	NA	1.149	0.229	31.847	0.069	1.257	0.215	25.296	0.058	1.218	0.248	44.552	0.106	3	0.078	1.008	0.991	0.947	0.921	0.726	0.354	0.825	4.947	4.538	4.39	4.464	2.574	NA	2.574	NA	NA	0	NA	NA	NA	NA
20	Cr-20-24	f	G	10.819	NA	NA	NA	NA	1.11	0.283	41.074	0.103	1.314	0.362	37.009	0.143	1.286	0.339	44.43	0.153	3	0.133	1.081	1.017	1.069	0.945	0.761	0.334	0.868	5.208	4.713	4.82	4.767	2.669	2.662	2.666	NA	NA	0	NA	NA	NA	NA
20	Cr-20-26	f	G	10.814	NA	NA	NA	NA	1.174	0.227	49.698	0.101	1.103	0.252	50.469	0.107	1.24	0.277	55.134	0.141	3	0.117	0.937	0.962	0.979	0.934	0.643	0.344	0.8	4.799	4.133	4.071	4.102	1.719	2.544	2.131	NA	NA	0	NA	NA	NA	NA
20	Cr-20-28	f	G	9.986	NA	NA	NA	NA	1.132	0.249	32.377	0.075	1.115	0.251	41.033	0.092	1.19	0.222	36.976	0.08	3	0.082	0.786	0.827	0.777	0.749	0.481	0.308	0.655	3.928	3.393	3.723	3.558	2.402	2.458	2.43	NA	NA	0	NA	NA	NA	NA
20	Cr-20-30	f	G	10.84	NA	NA	NA	NA	1.111	0.182	36.482	0.06	1.183	0.267	32.549	0.085	1.266	0.25	41.36	0.105	3	0.083	0.911	0.906	0.865	0.868	0.615	0.276	0.74	4.44	4.144	4.206	4.175	2.326	2.468	2.397	NA	NA	0	NA	NA	NA	NA
20	Cr-20-31	f	G	9.979	NA	NA	NA	NA	1.09	0.203	29.643	0.055	1.026	0.221	26.273	0.05	1.157	0.224	39.593	0.083	3	0.063	0.692	0.705	0.8	0.717	0.519	0.256	0.615	3.689	3.856	3.691	3.774	2.311	2.137	2.224	NA	NA	0	NA	NA	NA	NA
20	Cr-20-32	f	G	7.017	NA	NA	NA	NA	0.757	0.162	36.945	0.037	0.814	0.208	45.784	0.061	0.836	0.183	50.283	0.059	3	0.052	0.33	0.133	0.236	0.321	0.214	0.1	0.222	1.334	2.908	2.921	2.915	1.539	1.569	1.554	NA	NA	0	NA	NA	NA	NA
21	Cr-21-01	f	G	11.191	NA	NA	NA	NA	1.059	0.238	36.571	0.075	1.084	0.258	43.337	0.096	1.199	0.234	52.849	0.112	3	0.094	0.839	0.905	0.896	1.017	0.757	0.374	0.798	4.789	3.811	3.758	3.785	2.517	2.355	2.436	NA	NA	NA	NA	NA	NA	NA
21	Cr-21-02	f	G	9.003	NA	NA	NA	NA	0.946	0.228	34.424	0.061	0.948	0.237	37.825	0.069	0.908	0.186	45.578	0.06	3	0.063	0.708	0.812	NA	0.651	0.53	0.258	0.592	2.959	3.38	3.656	3.518	2.228	2.23	2.229	NA	NA	10	3	0.608	0.457	0.067
21	Cr-21-04	f	G	10.003	NA	NA	NA	NA	0.924	0.172	40.269	0.051	1.008	0.208	42.56	0.071	1.105	0.2	46.903	0.081	3	0.068	0.734	0.951	0.958	0.809	0.695	0.389	0.756	4.535	3.741	NA	3.741	2.16	1.502	1.831	NA	NA	11	4	0.669	0.515	0.093
21	Cr-21-07	f	G	9.335	NA	NA	NA	NA	0.962	0.174	27.427	0.039	1.067	0.233	36.627	0.074	0.981	0.224	45.86	0.079	3	0.064	0.733	0.845	0.73	0.826	0.558	0.292	0.664	3.984	3.355	3.425	3.39	2.104	2.01	2.057	NA	NA	0	NA	NA	NA	NA
21	Cr-21-08	f	G	9.585	NA	NA	NA	NA	0.904	0.21	40.46	0.062	1.062	0.236	39.786	0.08	1.03	0.207	47.909	0.079	3	0.074	0.797	0.859	0.873	0.756	0.536	0.27	0.682	4.091	4.433	NA	4.433	1.998	NA	1.998	NA	NA	12	3	0.644	0.472	0.075
21	Cr-21-10	f	G	8.816	NA	NA	NA	NA	0.911	0.168	25.964	0.034	0.913	0.204	27.664	0.043	1.029	0.198	40.254	0.066	3	0.048	0.677	0.764	0.735	0.752	0.45	0.231	0.601	3.609	1.916	1.887	1.901	NA	NA	NA	NA	NA	10	4	0.589	0.455	0.064
21	Cr-21-13	f	G	9.921	NA	NA	NA	NA	0.87	0.177	48.337	0.058	1.058	0.233	54.436	0.1	1.109	0.275	53.77	0.123	3	0.094	0.824	0.856	0.947	0.889	0.623	0.352	0.748	4.491	2.853	2.31	2.582	2.253	NA	2.253	NA	NA	12	4	0.699	0.507	0.094
21	Cr-21-20	f	G	10.184	NA	NA	NA	NA	1.08	0.254	35.5	0.08	1.033	0.275	39.784	0.091	1.022	0.233	59.377	0.102	3	0.091	0.733	0.806	0.861	0.816	0.554	0.179	0.658	3.949	4.18	NA	4.18	2.358	2.287	2.322	NA	NA	11	3	0.738	0.574	0.127
21	Cr-21-23	f	G	9.887	NA	NA	NA	NA	1.046	0.186	45.286	0.069	0.995	0.195	45.31	0.069	1.14	0.178	47.37	0.075	3	0.071	0.664	0.881	0.895	0.748	0.629	0.298	0.686	4.115	4.109	3.53	3.819	2.2	2.174	2.187	NA	NA	12	3	0.613	0.489	0.077
21	Cr-21-24	f	G	10.559	NA	NA	NA	NA	1.05	0.236	28.27	0.059	1.098	0.277	38.483	0.095	1.046	0.243	54.863	0.104	3	0.086	0.938	1.153	1.201	1.113	0.639	0.426	0.911	5.468	3.751	NA	3.751	2.484	2.206	2.345	NA	NA	14	1	0.595	0.465	0.067
21	Cr-21-25	f	G	10.599	NA	NA	NA	NA	1.061	0.254	45.084	0.096	1.172	0.314	43.004	0.125	1.141	0.309	50.355	0.136	3	0.119	0.921	1.082	1.095	1.013	0.73	0.363	0.867	5.204	4.821	4.829	4.825	1.736	2.402	2.069	NA	NA	0	NA	NA	NA	NA
21	Cr-21-28	f	G	7.807	NA	NA	NA	NA	0.737	0.14	33.999	0.029	0.895	0.184	32.173	0.044	0.952	0.187	46.399	0.064	3	0.046	0.329	0.419	0.378	0.378	0.269	0.098	0.312	1.87	3.024	1.645	2.335	1.699	1.639	1.669	NA	NA	0	NA	NA	NA	NA
21	Cr-21-34	f	G	9.632	NA	NA	NA	NA	0.865	0.194	38.217	0.052	0.907	0.246	46.453	0.081	0.871	0.275	53.755	0.097	3	0.076	0.854	0.98	1.026	0.965	0.687	0.384	0.816	4.896	3.878	3.178	3.528	1.87	2.141	2.005	NA	NA	15	1	0.543	0.409	0.047
21	Cr-21-36	f	G	9.386	NA	NA	NA	NA	0.982	0.239	34.347	0.066	1.025	0.28	38.005	0.088	1.081	0.249	51.082	0.105	3	0.086	0.833	0.962	0.923	0.843	0.607	0.299	0.744	4.467	3.708	3.861	3.784	2.029	2.266	2.147	NA	NA	7	3	0.65	0.487	0.081
21	Cr-21-41	f	G	10.051	NA	NA	NA	NA	1.029	0.223	34.651	0.065	1.109	0.269	37.956	0.092	1.257	0.249	39.717	0.1	3	0.086	0.831	1.014	0.995	0.864	0.608	0.321	0.772	4.633	4.088	2.653	3.37	2.376	2.424	2.4	NA	NA	11	3	0.651	0.47	0.075
21	Cr-21-43	f	G	10.559	NA	NA	NA	NA	1.023	0.198	32.814	0.055	1.161	0.256	36.235	0.088	1.282	0.205	42.154	0.088	3	0.077	0.63	0.667	0.7	0.657	0.438	0.228	0.553	3.32	4.18	3.834	4.007	1.815	2.301	2.058	NA	NA	18	1	0.596	0.435	0.059
21	Cr-21-45	f	G	8.395	NA	NA	NA	NA	0.823	0.147	39.749	0.039	0.857	0.212	38.646	0.057	0.926	0.208	43.668	0.067	3	0.054	0.504	0.578	0.56	0.542	0.404	0.164	0.459	2.752	1.994	NA	1.994	1.443	1.766	1.605	NA	NA	0	NA	NA	NA	NA
21	Cr-21-46	f	G	8.979	NA	NA	NA	NA	0.884	0.187	50.14	0.064	0.91	0.231	48.131	0.078	0.97	0.197	58.407	0.082	3	0.074	0.583	0.641	0.598	0.721	0.461	0.269	0.546	3.273	3.86	3.694	3.777	1.98	2.195	2.087	NA	NA	12	2	0.576	0.431	0.056
21	Cr-21-47	f	G	8.035	NA	NA	NA	NA	0.826	0.138	28.049	0.027	0.93	0.205	32.156	0.051	0.831	0.201	39.709	0.053	3	0.044	0.552	0.626	0.565	0.5	0.38	0.213	0.473	2.836	3.604	NA	3.604	1.95	NA	1.95	NA	NA	0	NA	NA	NA	NA
21	Cr-21-48	f	G	11.94	NA	NA	NA	NA	1.159	0.301	43.078	0.119	1.18	0.337	52.82	0.158	1.234	0.321	51.864	0.156	3	0.144	1.292	1.458	1.075	1.46	1.046	0.485	1.136	6.817	4.698	3.335	4.016	2.593	2.818	2.705	NA	NA	0	NA	NA	NA	NA
23	Cr-23-04	f	A	13.57	NA	NA	NA	NA	0.871	0.031	67.743	0.013	1.091	0.04	73.431	0.021	1.207	0.071	61.88	0.038	3	0.024	1.617	0.555	0.271	1.588	1.122	0.529	0.947	5.682	4.348	NA	4.348	2.323	NA	2.323	NA	NA	10	2	0.451	0.331	0.026
23	Cr-23-05	f	A	11.294	NA	NA	NA	NA	0.76	0.049	51.568	0.014	0.771	0.049	53.632	0.015	0.835	0.052	90.37	0.022	3	0.017	0.789	0.97	0.97	0.957	0.707	0.351	0.791	4.744	4.636	NA	4.636	2.079	2.01	2.044	NA	NA	10	2	0.652	0.485	0.08
23	Cr-23-08	f	A	7.988	NA	NA	NA	NA	0.688	0.036	63.022	0.011	0.673	0.056	34.949	0.011	0.75	0.038	50.273	0.011	3	0.011	0.289	0.332	0.332	0.302	0.204	0.091	0.258	1.549	3.523	3.126	3.324	1.634	1.604	1.619	NA	NA	0	NA	NA	NA	NA
23	Cr-23-14	f	A	9.436	NA	NA	NA	NA	0.819	0.072	29.792	0.015	0.809	0.066	27.914	0.012	0.846	0.056	82.77	0.023	3	0.017	0.503	0.613	0.624	0.537	0.391	0.196	0.477	2.865	4.119	NA	4.119	1.882	1.919	1.9	NA	NA	6	2	0.619	0.435	0.061
23	Cr-23-15	f	A	8.896	NA	NA	NA	NA	0.697	0.035	58.173	0.011	0.742	0.042	44.267	0.011	0.755	0.041	67.055	0.014	3	0.012	NA	NA	NA	NA	NA	NA	NA	0	4.026	4.001	4.014	1.787	1.749	1.768	NA	NA	5	3	0.724	0.528	0.105
23	Cr-23-16	f	A	8.26	NA	NA	NA	NA	0.66	0.1	22.684	0.013	0.612	0.108	31.986	0.018	0.654	0.09	38.82	0.018	3	0.016	0.448	0.57	0.607	0.526	0.357	0.177	0.447	2.684	3.605	NA	3.605	1.855	NA	1.855	NA	NA	8	3	0.661	0.555	0.107
23	Cr-23-17	f	A	11.941	NA	NA	NA	NA	0.96	0.097	36.411	0.028	0.996	0.078	46.74	0.028	1.065	0.049	48.961	0.02	3	0.025	0.982	0.78	0.972	1.005	0.796	0.371	0.818	4.906	5.442	NA	5.442	2.495	NA	2.495	NA	NA	7	2	0.619	0.502	0.082
23	Cr-23-18	f	A	9.066	NA	NA	NA	NA	0.791	0.087	33.728	0.019	0.84	0.057	43.674	0.016	0.87	0.053	38.591	0.014	3	0.017	0.466	0.622	0.665	0.652	0.331	0.188	0.487	2.925	3.853	3.753	3.803	1.718	1.744	1.731	NA	NA	7	3	0.595	0.519	0.084
23	Cr-23-20	f	A	8.561	NA	NA	NA	NA	0.783	0.08	10.399	0.006	0.825	0.093	7.199	0.005	0.814	0.062	22.281	0.01	3	0.007	0.617	0.721	0.698	0.589	0.456	0.194	0.546	3.276	4.262	4.216	4.239	1.99	1.905	1.947	NA	NA	7	1	0.645	0.464	0.073
23	Cr-23-21	f	A	7.545	NA	NA	NA	NA	0.711	0.064	26.69	0.01	0.624	0.061	36.617	0.011	0.642	0.047	63.496	0.014	3	0.012	0.461	0.572	0.583	0.499	0.365	0.152	0.439	2.632	3.942	3.816	3.879	1.64	1.718	1.679	NA	NA	4	4	0.757	0.593	0.139
23	Cr-23-22	f	A	8.646	NA	NA	NA	NA	0.785	0.064	40.935	0.016	0.759	0.074	43.93	0.02	0.766	0.063	66.06	0.022	3	0.019	0.585	0.702	0.664	0.588	0.431	0.228	0.533	3.198	3.709	2.521	3.115	2.055	2.017	2.036	NA	NA	4	1	0.631	0.5	0.082
23	Cr-23-25	f	A	8.402	NA	NA	NA	NA	0.785	0.042	24.718	0.007	0.688	0.046	33.332	0.009	0.799	0.049	52.981	0.016	3	0.01	0.52	0.555	0.598	0.481	0.349	0.147	0.442	2.65	3.413	3.903	3.658	2.06	2.107	2.083	NA	NA	0	NA	NA	NA	NA
23	Cr-23-28	f	A	8.411	NA	NA	NA	NA	NA	NA	NA	NA	0.56	0.053	19.381	0.005	0.862	0.071	29.155	0.015	2	0.01	0.466	0.549	0.565	0.47	0.345	0.141	0.423	2.536	3.678	NA	3.678	1.649	1.712	1.681	NA	NA	6	2	0.695	0.517	0.097
23	Cr-23-31	f	A	8.116	NA	NA	NA	NA	0.64	0.036	43.306	0.008	0.662	0.048	49.366	0.012	0.721	0.035	50.323	0.01	3	0.01	0.48	0.635	0.637	0.553	0.351	0.183	0.473	2.84	4.036	4.09	4.063	1.744	1.924	1.834	NA	NA	0	NA	NA	NA	NA
23	Cr-23-33	f	A	10.632	NA	NA	NA	NA	0.813	0.048	72.996	0.019	0.869	0.057	61.452	0.022	0.983	0.037	60.247	0.016	3	0.019	0.876	1.081	1.058	0.973	0.749	0.333	0.845	5.07	4.881	4.518	4.699	2.232	2.319	2.275	NA	NA	5	2	0.594	0.49	0.075
23	Cr-23-35	f	A	10.35	NA	NA	NA	NA	0.939	0.052	26.164	0.011	0.906	0.07	28.027	0.015	1.015	0.047	54.09	0.019	3	0.015	0.679	0.786	0.765	0.69	0.494	0.225	0.607	3.639	4.315	4.117	4.216	1.891	2.089	1.99	NA	NA	8	2	0.603	0.467	0.069
23	Cr-23-37	f	A	8.928	NA	NA	NA	NA	0.61	0.021	76.692	0.006	0.672	0.05	62.258	0.015	0.775	0.047	79.654	0.018	3	0.013	0.568	0.62	0.659	0.555	0.429	0.174	0.501	3.005	3.907	3.888	3.898	1.798	1.765	1.782	NA	NA	10	3	0.693	0.554	0.111
23	Cr-23-39	f	A	9.434	NA	NA	NA	NA	0.89	0.034	57.652	0.013	0.868	0.045	63.656	0.018	0.819	0.043	79.44	0.017	3	0.016	0.682	0.835	0.831	0.714	0.501	0.162	0.621	3.725	4.186	NA	4.186	1.894	1.817	1.856	NA	NA	9	2	0.602	0.483	0.074
23	Cr-23-40	f	A	8.031	NA	NA	NA	NA	0.717	0.042	37.236	0.009	0.77	0.047	67.089	0.017	0.79	0.071	103.095	0.027	3	0.018	0.478	0.515	0.511	0.451	0.175	0.142	0.379	2.272	2.083	NA	2.083	1.75	NA	1.75	NA	NA	1	1	0.547	0.461	0.061
23	Cr-23-41	f	A	8.415	NA	NA	NA	NA	0.784	0.092	25.696	0.016	0.803	0.058	16.956	0.007	0.901	0.08	27.439	0.017	3	0.013	0.529	0.61	0.601	0.513	0.369	NA	0.524	2.622	3.541	3.737	3.639	1.595	NA	1.595	NA	NA	6	2	0.578	0.465	0.065
24	Cr-24-08	f	A	9.109	NA	NA	NA	NA	0.891	0.059	36.223	0.016	0.872	0.051	36.287	0.013	0.918	0.039	70.091	0.017	3	0.015	0.626	0.724	0.763	0.7	0.504	0.293	0.602	3.61	3.817	NA	3.817	1.789	1.869	1.829	NA	NA	12	1	0.623	0.468	0.071
24	Cr-24-09	f	A	7.23	NA	NA	NA	NA	NA	NA	NA	NA	0.575	0.061	23.882	0.007	0.575	0.039	49.967	0.009	3	0.005	0.466	0.549	0.464	0.479	0.355	0.162	0.412	2.475	2.969	NA	2.969	1.632	NA	1.632	NA	NA	7	3	0.709	0.565	0.119
24	Cr-24-16	f	A	7.204	NA	NA	NA	NA	0.684	0.088	19.019	0.01	0.68	0.07	21.333	0.009	0.697	0.063	33.559	0.012	3	0.01	0.431	0.485	0.481	0.427	0.2	0.135	0.36	2.159	3.253	3.262	3.257	1.469	1.61	1.539	NA	NA	0	NA	NA	NA	NA
24	Cr-24-18	f	A	8.551	NA	NA	NA	NA	0.767	0.099	27.938	0.018	0.836	0.095	31.396	0.021	0.766	0.111	32.08	0.023	3	0.02	0.634	0.78	0.848	0.805	0.557	0.282	0.651	3.905	3.817	3.787	3.802	1.95	1.91	1.93	NA	NA	22	3	0.669	0.541	0.103
24	Cr-24-21	f	A	7.946	NA	NA	NA	NA	0.834	0.097	32.263	0.022	0.812	0.09	50.386	0.028	0.737	0.119	87.106	0.044	3	0.031	0.501	0.557	0.611	0.442	0.364	0.168	0.441	2.643	2.592	2.691	2.641	1.718	1.685	1.702	NA	NA	9	1	0.601	0.493	0.076
24	Cr-24-25	f	A	7.843	NA	NA	NA	NA	0.779	0.05	53.378	0.016	0.701	0.067	53.18	0.019	0.693	0.071	67.475	0.023	3	0.019	0.495	0.581	0.574	0.523	0.377	0.181	0.455	2.731	2.329	2.848	2.588	1.541	1.399	1.47	NA	NA	7	3	0.638	0.554	0.103
24	Cr-24-28	f	A	8.736	NA	NA	NA	NA	0.847	0.093	42.449	0.027	0.875	0.111	43.193	0.033	0.824	0.091	63.596	0.034	3	0.031	0.608	0.702	0.747	0.721	0.699	0.213	0.615	3.692	3.762	3.735	3.748	1.932	1.845	1.888	NA	NA	14	2	0.582	0.436	0.058
24	Cr-24-30	f	A	7.557	NA	NA	NA	NA	0.692	0.054	20.854	0.007	0.625	0.055	13.676	0.004	0.79	0.034	25.692	0.006	3	0.005	0.429	0.562	0.567	0.519	0.382	0.169	0.438	2.629	2.362	NA	2.362	1.598	NA	1.598	NA	NA	9	3	0.723	0.605	0.139
24	Cr-24-34	f	A	8.461	0.703	0.069	17.301	0.007	0.877	0.17	23.656	0.03	0.752	0.133	27.802	0.023	0.745	0.055	41.75	0.014	4	0.019	0.666	0.785	0.805	0.771	0.554	0.288	0.645	3.869	4.026	4.047	4.036	2.053	1.923	1.988	NA	NA	18	3	0.717	0.572	0.123
24	Cr-24-37	f	A	6.962	NA	NA	NA	NA	0.617	0.022	44.417	0.005	0.649	0.035	71.59	0.011	0.641	0.036	76.46	0.011	3	0.009	0.342	0.338	0.366	0.325	0.234	0.109	0.286	1.714	2.804	3.087	2.946	1.36	1.419	1.39	NA	NA	0	NA	NA	NA	NA
24	Cr-24-38	f	A	9.474	NA	NA	NA	NA	0.918	0.107	21.009	0.018	0.94	0.156	24.941	0.031	0.882	0.132	41.178	0.038	3	0.029	0.586	0.706	0.774	0.752	0.504	0.26	0.597	3.583	3.903	3.97	3.936	1.883	1.749	1.816	NA	NA	16	2	0.591	0.478	0.071
24	Cr-24-39	f	A	9.301	NA	NA	NA	NA	0.957	0.115	28.571	0.026	0.825	0.09	49.477	0.028	0.781	0.062	64.063	0.022	3	0.025	0.646	0.813	0.829	0.812	0.556	0.269	0.654	3.925	3.856	3.623	3.739	1.91	1.852	1.881	NA	NA	14	2	0.6	0.447	0.063
24	Cr-24-40	f	A	9.503	NA	NA	NA	NA	0.837	0.065	42.391	0.018	0.872	0.088	48.882	0.029	0.815	0.082	60.265	0.029	3	0.025	0.625	0.799	0.859	0.776	0.549	0.269	0.646	3.877	3.687	3.796	3.741	1.935	1.903	1.919	NA	NA	18	2	0.576	0.456	0.063
24	Cr-24-41	f	A	6.865	NA	NA	NA	NA	0.603	0.044	40.886	0.009	0.574	0.05	46.73	0.011	0.636	0.063	60.457	0.017	3	0.012	0.422	0.478	0.485	0.454	0.294	0.138	0.379	2.272	2.618	2.644	2.631	1.729	1.752	1.741	NA	NA	0	NA	NA	NA	NA
24	Cr-24-42	f	A	8.358	NA	NA	NA	NA	0.844	0.175	15.292	0.019	0.802	0.161	17.564	0.02	0.81	0.095	23.188	0.015	3	0.018	0.537	0.687	0.631	0.571	0.441	0.106	0.496	2.974	3.928	NA	3.928	1.876	1.901	1.889	NA	NA	11	4	0.724	0.585	0.13
24	Cr-24-44	f	A	8.285	NA	NA	NA	NA	0.811	0.096	44.357	0.027	0.835	0.103	51.764	0.034	0.803	0.06	69.404	0.023	3	0.028	0.421	0.49	0.486	0.472	0.311	0.15	0.388	2.33	3.533	3.783	3.658	1.808	1.826	1.817	NA	NA	0	NA	NA	NA	NA
25	Cr-25-01	f	A	10.118	NA	NA	NA	NA	1.035	0.15	10.263	0.014	1.12	0.21	25.341	0.05	0.833	0.09	42.867	0.026	3	0.03	1.017	1.114	1.156	1.049	0.771	0.386	0.915	5.493	3.866	NA	3.866	2.186	2.221	2.203	NA	NA	3	1	0.513	0.43	0.05
25	Cr-25-04	f	A	11.724	NA	NA	NA	NA	1.303	0.218	12.801	0.032	1.336	0.222	15.706	0.04	1.433	0.212	20.122	0.052	3	0.041	0.567	1.432	1.555	1.492	1.221	0.525	1.132	6.792	4.377	3.082	3.729	2.388	2.495	2.442	NA	NA	0	NA	NA	NA	NA
25	Cr-25-13	f	A	10.623	NA	NA	NA	NA	1.153	1.234	13.761	0.169	1.239	0.21	32.796	0.07	1.191	0.147	15.337	0.023	3	0.088	1.11	1.164	1.131	1.088	0.779	0.381	0.942	5.652	3.369	3.842	3.605	2.127	2.039	2.083	NA	NA	0	NA	NA	NA	NA
25	Cr-25-16	f	A	10.76	NA	NA	NA	NA	1.197	0.21	18.979	0.041	1.198	0.275	23.399	0.065	1.22	0.193	33.655	0.065	3	0.057	0.906	1.022	0.987	0.957	0.768	0.353	0.832	4.992	3.03	NA	3.03	2.073	2.085	2.079	NA	NA	0	NA	NA	NA	NA
25	Cr-25-19	f	A	10.328	NA	NA	NA	NA	1.199	0.211	15.376	0.034	1.256	0.271	25.256	0.073	1.161	0.198	33.162	0.063	3	0.056	0.874	1.075	0.889	0.849	0.631	0.333	0.775	4.652	3.766		3.766	2.003	2.013	2.008	NA	NA	11	3	0.703	0.544	0.109
25	Cr-25-26	f	A	8.87	NA	NA	NA	NA	0.844	0.11	15.429	0.012	1.036	0.148	16.054	0.021	0.954	0.094	33.321	0.025	3	0.019	0.695	0.788	0.787	0.738	0.522	0.255	0.631	3.785	3.35	3.198	3.274	1.868	1.832	1.85	NA	NA	16	1	0.595	0.431	0.058
25	Cr-25-28	f	A	12.289	NA	NA	NA	NA	1.186	0.115	39.228	0.043	1.028	0.184	27.962	0.044	1.085	0.131	44.48	0.05	3	0.046	0.894	0.996	0.998	0.969	0.743	0.315	0.819	4.916	3.959	3.776	3.868	2.16	2.339	2.25	NA	NA	0	NA	NA	NA	NA
25	Cr-25-31	f	A	10.384	NA	NA	NA	NA	0.862	0.126	33.878	0.03	1.123	0.148	23.492	0.033	1.09	0.055	27.046	0.014	3	0.026	0.834	0.891	0.188	0.854	0.624	0.287	0.613	3.677	3.541	1.647	2.594	2.078	2.115	2.097	NA	NA	21	2	0.553	0.453	0.06
25	Cr-25-32	f	A	10.628	NA	NA	NA	NA	1.518	0.265	22.16	0.076	1.544	0.296	29.172	0.111	1.541	0.248	33.834	0.106	3	0.098	0.864	0.991	0.957	0.977	0.688	0.367	0.808	4.845	3.77	3.703	3.737	1.83	2.061	1.945	NA	NA	12	1	0.559	0.46	0.062
25	Cr-25-35	f	A	10.004	NA	NA	NA	NA	1.015	0.164	19.036	0.027	1.045	0.189	21.389	0.036	0.984	0.112	13.782	0.013	3	0.025	0.896	0.992	0.982	0.928	0.716	0.272	0.798	4.785	3.125	3.459	3.292	1.85	1.775	1.812	NA	NA	12	3	0.666	0.515	0.093
25	Cr-25-39	f	A	9.931	NA	NA	NA	NA	1.036	0.189	14.391	0.024	1.149	0.221	20.682	0.045	1.174	0.191	19.257	0.037	3	0.035	0.969	1.113	1.053	0.933	0.707	0.346	0.853	5.12	4.076	3.091	3.584	2.007	1.94	1.974	NA	NA	14	3	0.657	0.511	0.09
25	Cr-25-41	f	A	11.908	NA	NA	NA	NA	1.288	0.234	30.557	0.077	1.342	0.294	33.956	0.11	1.25	0.116	44.124	0.051	3	0.079	1.365	1.576	1.541	1.4	1.123	0.547	1.259	7.551	4.128	4.015	4.071	2.435	2.366	2.4	NA	NA	23	2	0.581	0.451	0.062
25	Cr-25-42	f	A	9.364	NA	NA	NA	NA	0.805	0.094	9.257	0.006	0.966	0.133	13.169	0.015	1.055	0.09	26.329	0.021	3	0.014	0.688	0.755	0.771	0.73	0.538	0.243	0.621	3.725	3.139	2.818	2.978	1.708	1.759	1.734	NA	NA	0	NA	NA	NA	NA
25	Cr-25-43	f	A	10.918	NA	NA	NA	NA	1.072	0.202	24.544	0.045	1.298	0.256	27.072	0.076	1.31	0.194	28.206	0.06	3	0.06	1.106	1.313	1.247	1.105	0.843	0.426	1.007	6.04	3.954	4.354	4.154	2.518	2.475	2.496	NA	NA	24	1	0.63	0.486	0.078
25	Cr-25-44	f	A	10.679	NA	NA	NA	NA	1.002	0.147	26.989	0.033	1.06	0.188	21.73	0.037	1.098	0.095	36.408	0.031	3	0.034	1.079	1.209	1.329	1.141	0.839	0.404	1	6.001	3.746	3.005	3.375	2.3	2.321	2.311	NA	NA	26	2	0.598	0.437	0.06
25	Cr-25-46	f	A	10.777	NA	NA	NA	NA	1.052	0.235	17.208	0.037	1.157	0.271	20.977	0.056	1.323	0.156	18.919	0.033	3	0.042	1.046	1.254	1.263	1.144	0.821	0.326	0.976	5.854	4.482	3.129	3.805	2.27	2.348	2.309	NA	NA	24	3	0.62	0.486	0.077
25	Cr-25-47	f	A	10.594	NA	NA	NA	NA	1.035	0.17	17.532	0.026	1.057	0.195	22.579	0.04	1.086	0.121	33.518	0.036	3	0.034	0.935	1.062	1.105	0.92	0.641	0.326	0.831	4.988	4.021	4.089	4.055	2.076	2.012	2.044	NA	NA	23	2	0.597	0.468	0.069
26	Cr-26-02	f	A	7.947	NA	NA	NA	NA	0.381	0.094	26.833	0.008	0.434	0.095	25.069	0.009	0.5	0.097	33.266	0.013	3	0.01	0.427	0.507	0.504	0.448	0.317	NA	0.44	2.202	3.332	3.157	3.245	1.655	1.68	1.667	NA	NA	0	NA	NA	NA	NA
26	Cr-26-04	f	A	7.755	NA	NA	NA	NA	0.78	0.17	23.669	0.027	0.773	0.18	29.047	0.034	0.924	0.164	36.875	0.046	3	0.035	0.362	0.438	0.407	0.383	0.267	0.13	0.331	1.987	3.059	3.238	3.148	1.655	1.659	1.657	NA	NA	0	NA	NA	NA	NA
26	Cr-26-05	f	A	10.562	NA	NA	NA	NA	1.108	0.273	36.047	0.089	1.065	0.341	33.936	0.101	1.243	0.284	42.171	0.118	3	0.103	0.835	0.819	0.919	0.951	0.702	0.381	0.768	4.609	3.739	4.922	4.331	2.63	2.635	2.632	NA	NA	25	2	0.57	0.445	0.059
26	Cr-26-08	f	A	7.483	NA	NA	NA	NA	0.56	0.115	22.457	0.012	0.672	0.136	21.258	0.017	0.717	0.102	32.675	0.02	3	0.016	0.34	0.389	0.367	0.347	0.215	0.109	0.295	1.767	3.055	2.905	2.98	1.561	1.53	1.545	NA	NA	0	NA	NA	NA	NA
26	Cr-26-11	f	A	7.397	NA	NA	NA	NA	0.771	0.156	29.395	0.029	0.808	0.191	22.386	0.029	0.752	0.155	18.531	0.019	3	0.026	0.415	0.472	0.474	0.426	0.273	0.14	0.366	2.199	3.467	3.575	3.521	1.808	NA	1.808	NA	NA	0	NA	NA	NA	NA
26	Cr-26-12	f	A	7.346	NA	NA	NA	NA	0.8	0.178	18.682	0.023	0.88	0.197	23.327	0.034	0.901	0.167	35.511	0.044	3	0.034	0.302	0.382	0.376	0.366	0.248	0.118	0.299	1.792	3.036	2.5	2.768	1.684	1.682	1.683	NA	NA	0	NA	NA	NA	NA
26	Cr-26-13	f	A	8.829	NA	NA	NA	NA	0.979	0.185	21.21	0.033	1.009	0.221	28.796	0.054	1.081	0.202	27.639	0.051	3	0.046	0.53	0.615	0.654	0.588	0.412	0.208	0.501	3.008	3.76	2.424	3.092	1.978	1.942	1.96	NA	NA	7	1	0.569	0.481	0.069
26	Cr-26-14	f	A	7.033	NA	NA	NA	NA	0.714	0.179	18.489	0.02	0.74	0.154	29.69	0.028	0.796	0.154	18.785	0.02	3	0.023	0.345	0.381	0.384	0.361	0.232	0.119	0.304	1.821	2.992	2.939	2.966	1.597	1.557	1.577	NA	NA	0	NA	NA	NA	NA
26	Cr-26-17	f	A	9.673	NA	NA	NA	NA	0.977	0.174	17.984	0.026	1.04	0.336	24.1	0.071	1.117	0.306	20.304	0.059	3	0.052	0.768	0.851	0.901	0.844	0.651	0.305	0.72	4.321	3.773	3.515	3.644	2.104	2.145	2.124	NA	NA	0	NA	NA	NA	NA
26	Cr-26-18	f	A	10.886	NA	NA	NA	NA	1.218	0.212	20.595	0.045	1.319	0.281	28.031	0.087	1.258	0.247	28.905	0.075	3	0.069	0.505	1.051	1.204	1.175	0.553	0.325	0.802	4.812	3.592	4.141	3.867	2.517	2.559	2.538	NA	NA	22	1	0.572	0.466	0.065
26	Cr-26-20	f	A	8.766	NA	NA	NA	NA	0.92	0.162	24.662	0.031	1.036	0.217	18.998	0.037	0.932	0.181	23.825	0.034	3	0.034	0.529	0.598	0.61	0.545	0.378	0.179	0.473	2.839	3.653	2.995	3.324	1.877	NA	1.877	NA	NA	0	NA	NA	NA	NA
26	Cr-26-23	f	A	10.105	NA	NA	NA	NA	1.008	0.195	25.38	0.042	0.914	0.172	39.833	0.05	0.988	0.195	46.17	0.07	3	0.054	0.734	0.87	0.824	0.856	0.628	0.302	0.702	4.214	3.527	3.829	3.678	2.166	2.156	2.161	NA	NA	15	2	0.581	0.461	0.065
26	Cr-26-24	f	A	7.534	NA	NA	NA	NA	0.822	0.163	14.148	0.016	0.966	0.197	17.654	0.029	0.874	0.162	25.972	0.031	3	0.025	0.371	0.451	0.449	0.406	0.265	0.136	0.346	2.077	3.375	NA	3.375	NA	NA	NA	NA	NA	0	NA	NA	NA	NA
26	Cr-26-25	f	A	7.655	NA	NA	NA	NA	0.775	0.141	29.004	0.027	0.73	0.171	20.821	0.022	0.81	0.12	34.789	0.028	3	0.025	0.386	0.467	0.441	0.417	0.28	0.121	0.352	2.112	2.654	NA	2.654	1.721	NA	1.721	NA	NA	0	NA	NA	NA	NA
26	Cr-26-29	f	A	11.15	NA	NA	NA	NA	1.241	0.237	27.89	0.069	1.33	0.303	26.67	0.09	1.398	0.286	23.136	0.079	3	0.079	1.072	1.155	1.262	1.122	0.768	0.395	0.962	5.774	4.586	NA	4.586	2.49	2.513	2.501	NA	NA	7	3	0.607	0.473	0.071
26	Cr-26-30	f	A	9.656	NA	NA	NA	NA	1.059	0.237	37.248	0.076	1.149	0.171	48.411	0.073	1.108	0.253	39.759	0.09	3	0.08	0.65	0.741	0.799	0.649	0.519	0.246	0.601	3.604	4.405	NA	4.405	2.204	2.204	2.204	NA	NA	11	1	0.605	0.46	0.067
26	Cr-26-32	f	A	8.555	NA	NA	NA	NA	0.902	0.162	19.458	0.024	0.957	0.156	34.731	0.042	0.978	0.165	29.646	0.04	3	0.036	0.501	0.545	0.52	0.515	0.372	0.194	0.441	2.646	3.233	3.189	3.211	1.76	1.814	1.787	NA	NA	0	NA	NA	NA	NA
26	Cr-26-33	f	A	7.677	NA	NA	NA	NA	0.849	0.159	19.045	0.022	0.915	0.189	19.697	0.029	0.887	0.094	27.132	0.019	3	0.023	0.462	0.53	0.532	0.473	0.313	0.133	0.407	2.441	2.595	2.586	2.591	1.355	1.316	1.336	NA	NA	0	NA	NA	NA	NA
26	Cr-26-35	f	A	7.504	NA	NA	NA	NA	0.872	0.143	18.59	0.02	0.768	0.15	20.698	0.02	0.754	0.12	26.053	0.02	3	0.02	0.378	0.441	0.423	0.402	0.264	0.13	0.34	2.038	2.805	3.103	2.954	1.753	1.635	1.694	NA	NA	0	NA	NA	NA	NA
26	Cr-26-36	f	A	6.638	NA	NA	NA	NA	0.678	0.086	38.711	0.018	0.685	0.147	27.443	0.023	0.677	0.133	43.698	0.031	3	0.024	0.438	0.489	0.465	0.435	0.28	0.121	0.371	2.228	1.963	1.928	1.945	1.348	1.297	1.323	NA	NA	0	NA	NA	NA	NA
27	Cr-27-01	f	A	9.109	NA	NA	NA	NA	0.945	0.14	38.58	0.041	0.817	0.154	43.85	0.044	0.761	0.065	88.41	0.025	3	0.037	0.654	0.742	0.716	0.636	0.478	0.241	0.578	3.468	4.333	4.189	4.261	2.282	2.234	2.258	NA	NA	7	5	0.817	0.626	0.167
27	Cr-27-03	f	A	8.914	NA	NA	NA	NA	0.912	0.116	22.572	0.02	1.031	0.157	29.409	0.04	0.948	0.123	36.601	0.035	3	0.032	0.611	0.678	0.685	0.577	0.422	0.204	0.53	3.177	4.084	3.836	3.96	2.1	2.099	2.1	NA	NA	NA	NA	NA	NA	NA
27	Cr-27-05	f	A	9.027	NA	NA	NA	NA	0.799	0.159	26.602	0.028	0.962	0.197	30.787	0.048	1.028	0.125	52.206	0.051	3	0.043	0.751	0.822	0.879	0.778	0.599	0.311	0.69	4.142	4.104	4.061	4.082	2.116	2.062	2.089	NA	NA	11	3	0.742	0.564	0.124
27	Cr-27-07	f	A	8.399	NA	NA	NA	NA	0.846	0.122	11.9	0.011	0.877	0.15	23.934	0.027	0.921	0.122	53.105	0.045	3	0.027	0.542	0.535	0.674	0.613	0.482	0.175	0.503	3.02	2.951	2.724	2.838	1.838	NA	1.838	NA	NA	0	NA	NA	NA	NA
27	Cr-27-11	f	A	9.427	NA	NA	NA	NA	1.016	0.168	27.321	0.039	1	0.176	38.077	0.054	0.9	0.161	46.622	0.053	3	0.049	0.899	0.977	0.9	0.3	0.573	0.32	0.661	3.969	4.382	NA	4.382	2.295	NA	2.295	NA	NA	7	4	0.788	0.602	0.15
27	Cr-27-12	f	A	8.014	NA	NA	NA	NA	0.786	0.125	31.915	0.026	0.848	0.152	33.386	0.035	0.807	0.087	63.936	0.032	3	0.031	0.508	0.556	0.55	0.508	0.389	0.188	0.45	2.7	3.897	3.887	3.892	1.746	2.084	1.915	NA	NA	0	NA	NA	NA	NA
27	Cr-27-13	f	A	7.081	NA	NA	NA	NA	0.76	0.1	21.937	0.014	0.742	0.121	26.673	0.02	0.845	0.077	30.784	0.017	3	0.017	0.374	0.375	0.383	0.338	0.224	0.119	0.302	1.813	2.99	2.909	2.949	1.683	1.501	1.592	NA	NA	0	NA	NA	NA	NA
27	Cr-27-14	f	A	7.173	NA	NA	NA	NA	NA	NA	NA	NA	0.829	0.175	31.101	0.037	0.829	0.164	35.197	0.039	2	0.038	0.578	0.655	0.676	0.607	0.442	0.224	0.53	3.183	2.787	3.179	2.983	1.893	1.826	1.86	NA	NA	4	2	0.677	0.447	0.071
27	Cr-27-17	f	A	9.119	0.781	0.089	19.306	0.012	0.962	0.138	27.961	0.031	0.931	0.208	34.549	0.055	0.983	0.206	47.876	0.075	4	0.043	0.828	0.862	0.83	0.748	0.163	0.29	0.62	3.719	4.116	3.706	3.911	2.343	2.227	2.285	NA	NA	0	NA	NA	NA	NA
27	Cr-27-19	f	A	8.828	NA	NA	NA	NA	0.956	0.143	28.252	0.032	0.886	0.119	32.446	0.028	1	0.084	69.278	0.039	3	0.033	0.604	0.643	0.604	0.569	0.421	0.208	0.508	3.049	3.915	3.494	3.704	2.308	2.151	2.23	NA	NA	5	1	0.714	0.507	0.096
27	Cr-27-20	f	A	8.11	NA	NA	NA	NA	0.772	0.152	31.074	0.03	0.783	0.208	37.611	0.05	0.889	0.195	51.401	0.068	3	0.049	0.572	0.63	0.668	0.585	0.452	0.226	0.522	3.133	3.775	NA	3.775	2.305	NA	2.305	NA	NA	4	2	0.567	0.468	0.065
27	Cr-27-25	f	A	8.697	NA	NA	NA	NA	0.899	0.145	24.192	0.027	0.944	0.17	28.244	0.038	0.809	0.117	42.405	0.032	3	0.032	0.676	0.745	0.752	0.656	0.465	0.047	0.557	3.341	4.031	NA	4.031	2.145	1.612	1.879	NA	NA	NA	6	0.873	0.662	0.2
27	Cr-27-29	f	A	8.594	NA	NA	NA	NA	0.783	0.133	43.266	0.036	0.919	0.158	45.645	0.052	1.025	0.156	61.857	0.071	3	0.053	0.585	0.651	0.582	0.642	0.446	0.202	0.518	3.108	3.844	3.519	3.681	1.864	2.055	1.959	NA	NA	4	1	0.685	0.42	0.063
27	Cr-27-32	f	A	7.647	NA	NA	NA	NA	0.781	0.092	26.387	0.016	0.77	0.088	34.667	0.019	0.855	0.07	71.924	0.029	3	0.021	0.416	0.497	0.487	0.437	0.296	0.131	0.377	2.265	3.264	3.025	3.145	1.746	NA	1.746	NA	NA	0	NA	NA	NA	NA
27	Cr-27-34	f	A	7.455	NA	NA	NA	NA	0.766	0.101	28.274	0.018	0.748	0.099	29.326	0.018	0.782	0.07	71.016	0.026	3	0.021	0.544	0.547	0.516	0.502	0.375	NA	0.497	2.483	3.38	3.163	3.272	1.594	1.8	1.697	NA	NA	0	NA	NA	NA	NA
27	Cr-27-35	f	A	8.064	NA	NA	NA	NA	0.866	0.125	16.471	0.015	0.852	0.128	28.089	0.026	0.836	0.083	40.818	0.023	3	0.021	0.565	0.606	0.563	0.546	0.388	0.195	0.477	2.863	3.453	3.466	3.459	1.861	1.875	1.868	NA	NA	6	3	0.712	0.54	0.109
27	Cr-27-36	f	A	9.053	NA	NA	NA	NA	0.947	0.115	19.966	0.019	0.969	0.166	30.625	0.041	0.988	0.149	38.292	0.046	3	0.035	0.569	0.637	0.602	0.568	0.371	0.223	0.495	2.97	3.424	NA	3.424	1.998	1.897	1.947	NA	NA	8	3	0.677	0.49	0.085
27	Cr-27-37	f	A	10.576	NA	NA	NA	NA	1.068	0.21	38.382	0.07	1.264	0.233	42.018	0.099	1.267	0.207	45.819	0.094	3	0.087	0.842	0.995	0.961	0.896	0.663	0.3	0.776	4.656	5.314	NA	5.314	2.725	2.785	2.755	NA	NA	11	5	0.728	0.588	0.132
27	Cr-27-38	f	A	8.4	NA	NA	NA	NA	0.916	0.142	33.481	0.036	0.816	0.169	35.946	0.04	0.784	0.133	58.234	0.044	3	0.04	0.535	0.646	0.588	0.586	0.426	0.165	0.491	2.947	3.584	3.661	3.622	2.02	2.003	2.011	NA	NA	0	NA	NA	NA	NA
27	Cr-27-39	f	A	6.893	NA	NA	NA	NA	0.685	0.065	35.123	0.013	0.682	0.1	29.935	0.017	0.643	0.07	53.183	0.018	3	0.016	0.393	0.441	0.423	0.392	0.283	0.153	0.347	2.084	3.173	3.095	3.134	1.705	1.485	1.595	NA	NA	0	NA	NA	NA	NA
28	Cr-28-01	f	A	11.601	NA	NA	NA	NA	1.262	0.258	28.192	0.077	1.271	0.309	26.725	0.088	1.379	0.299	37.701	0.126	3	0.097	1.117	1.237	1.285	1.151	0.849	0.484	1.021	6.123	4.978	5.221	5.1	2.651	NA	2.651	NA	NA	19	2	0.665	0.476	0.079
28	Cr-28-04	f	A	9.876	NA	NA	NA	NA	1.099	0.126	33.906	0.039	1.106	0.138	32.143	0.04	1.038	0.098	63.821	0.046	3	0.042	1.156	0.312	1.32	0.8	0.938	0.49	0.836	5.016	4.114	3.952	4.033	2.075	1.273	1.674	NA	NA	0	NA	NA	NA	NA
28	Cr-28-05	f	A	12.101	NA	NA	NA	NA	1.261	0.18	19.74	0.038	1.284	0.183	34.445	0.066	1.205	0.109	53.15	0.053	3	0.052	0.853	1.138	1.182	1.093	0.828	0.474	0.928	5.568	4.934	5.139	5.036	2.591	2.539	2.565	NA	NA	18	2	0.613	0.46	0.068
28	Cr-28-08	f	A	9.889	NA	NA	NA	NA	1.062	0.278	33.219	0.081	1.209	0.353	41.875	0.142	1.094	0.361	54.782	0.161	3	0.128	0.799	1.032	0.966	0.451	0.342	0.403	0.665	3.993	3.609	2.601	3.105	2.344	2.451	2.397	NA	NA	17	3	0.751	0.627	0.155
28	Cr-28-10	f	A	10.519	NA	NA	NA	NA	0.862	0.136	51.299	0.046	1.177	0.256	35.402	0.087	1.054	0.187	33.708	0.055	3	0.063	1.002	1.122	1.114	1.237	0.765	0.454	0.949	5.693	4.497	4.014	4.255	2.353	2.35	2.352	NA	NA	15	4	0.792	0.627	0.163
28	Cr-28-12	f	A	10.804	NA	NA	NA	NA	1.147	0.231	36.428	0.079	1.105	0.243	47.834	0.099	1.113	0.281	59.135	0.134	3	0.104	0.562	0.636	0.609	0.557	0.418	0.233	0.502	3.014	3.704	3.178	3.441	2.233	2.343	2.288	NA	NA	26	2	0.582	0.457	0.064
28	Cr-28-13	f	A	10.231	NA	NA	NA	NA	0.907	0.104	24.223	0.019	1.097	0.136	46.706	0.054	1.069	0.105	76.473	0.055	3	0.043	0.777	0.875	0.901	0.739	0.567	0.327	0.698	4.185	4.092	3.802	3.947	2.077	2.228	2.152	NA	NA	4	3	0.703	0.538	0.107
28	Cr-28-14	f	A	11.205	NA	NA	NA	NA	1.113	0.155	42.486	0.058	1.221	0.147	39.804	0.057	1.092	0.093	57.559	0.043	3	0.053	0.955	0.993	1.024	0.949	0.735	0.373	0.838	5.029	5.025	4.222	4.623	2.702	2.612	2.657	NA	NA	16	2	0.622	0.465	0.071
28	Cr-28-15	f	A	10.2	NA	NA	NA	NA	0.939	0.112	52.07	0.042	1.011	0.155	48.804	0.059	0.942	0.135	103.019	0.062	3	0.054	0.72	0.779	0.767	0.69	0.531	0.313	0.633	3.801	4.221	4.304	4.263	2.097	2.323	2.21	NA	NA	0	NA	NA	NA	NA
28	Cr-28-24	f	A	12.166	NA	NA	NA	NA	1.213	0.224	40.518	0.088	1.355	0.288	35.698	0.114	1.415	0.241	37.916	0.105	3	0.102	1.156	1.244	1.195	1.133	0.905	0.544	1.029	6.175	5.025	4.729	4.877	2.536	2.579	2.558	NA	NA	12	4	0.742	0.564	0.124
28	Cr-28-25	f	A	10.705	NA	NA	NA	NA	1.045	0.122	36.736	0.038	1.238	0.222	20.585	0.048	1.141	0.104	61.559	0.052	3	0.046	0.828	0.929	1.003	0.82	0.6	0.295	0.746	4.475	4.285	4.341	4.313	2.134	2.076	2.105	NA	NA	12	2	0.603	0.45	0.064
28	Cr-28-26	f	A	8.562	NA	NA	NA	NA	0.98	0.162	29.751	0.039	1.068	0.178	43.995	0.066	0.931	0.118	61.395	0.048	3	0.051	0.783	0.908	1.004	0.922	0.692	0.395	0.784	4.704	3.973	NA	3.973	2.253	2.24	2.246	NA	NA	0	NA	NA	NA	NA
28	Cr-28-29	f	A	9.329	NA	NA	NA	NA	1.048	0.214	33.517	0.062	0.909	0.219	43.045	0.068	0.814	0.164	77.413	0.065	3	0.065	0.862	0.982	1.054	0.911	0.696	0.398	0.817	4.904	4.071	4.155	4.113	2.137	2.244	2.191	NA	NA	14	3	0.727	0.566	0.122
28	Cr-28-31	f	A	11.021	NA	NA	NA	NA	1.036	0.15	20.623	0.027	1.172	0.214	29.438	0.062	1.194	0.16	52.888	0.076	3	0.055	0.895	1.074	1.12	0.959	0.778	0.409	0.873	5.235	4.118	4.036	4.077	2.16	2.138	2.149	NA	NA	20	1	0.606	0.437	0.061
28	Cr-28-32	f	A	10.796	NA	NA	NA	NA	1.161	0.252	29.005	0.071	1.217	0.327	22.893	0.077	1.208	0.272	41.807	0.11	3	0.086	0.845	0.999	0.934	0.877	0.205	0.328	0.698	4.188	4.205	4.193	4.199	2.254	2.097	2.176	NA	NA	8	6	0.812	0.649	0.179
28	Cr-28-34	f	A	9.711	NA	NA	NA	NA	1.001	0.192	25.134	0.041	1.18	0.224	35.278	0.076	1.147	0.205	53.686	0.095	3	0.071	0.651	0.704	0.752	0.641	0.459	0.262	0.578	3.468	3.773	4.289	4.031	2.175	2.078	2.127	NA	NA	0	NA	NA	NA	NA
28	Cr-28-35	f	A	9.612	NA	NA	NA	NA	1.038	0.134	26.872	0.031	1.082	0.175	32.878	0.051	1.051	0.11	59.145	0.049	3	0.044	0.675	0.748	0.694	0.587	0.469	0.272	0.574	3.445	3.715	3.635	3.675	1.935	NA	1.935	NA	NA	0	NA	NA	NA	NA
28	Cr-28-37	f	A	10.646	NA	NA	NA	NA	0.994	0.129	37.544	0.039	0.969	0.142	40.333	0.045	0.839	0.143	86.541	0.06	3	0.048	0.959	1.109	1.112	1.13	0.787	0.46	0.926	5.557	4.411	4.16	4.285	2.547	2.263	2.405	NA	NA	13	6	0.844	0.719	0.229
28	Cr-28-38	f	A	11.545	NA	NA	NA	NA	1.136	0.182	19.318	0.034	1.266	0.233	27.153	0.067	1.289	0.162	46.373	0.076	3	0.059	1.168	1.315	1.359	1.194	0.871	NA	1.181	5.906	4.642	4.597	4.619	2.342	2.299	2.321	NA	NA	9	3	0.717	0.559	0.117
28	Cr-28-39	f	A	10.906	NA	NA	NA	NA	1.134	0.15	33.556	0.047	1.207	0.206	34.943	0.071	1.116	0.152	25.79	0.037	3	0.052	0.992	1.012	1.104	1.043	0.718	0.435	0.884	5.304	4.19	2.981	3.586	2.039	2.301	2.17	NA	NA	8	4	0.785	0.639	0.168
29	Cr-29-01	f	A	10.052	NA	NA	NA	NA	1.12	0.193	23.098	0.042	1.118	0.255	32.426	0.076	1.118	0.256	43.836	0.099	3	0.073	0.777	0.87	0.881	0.833	0.589	0.313	0.71	4.262	4.177	4.646	4.412	2.3	2.25	2.275	NA	NA	21	4	0.746	0.601	0.141
29	Cr-29-04	f	A	10.281	NA	NA	NA	NA	1.083	0.168	23.76	0.037	0.981	0.15	31.021	0.038	1.115	0.148	45.466	0.059	3	0.044	0.712	0.734	0.905	0.795	0.56	0.23	0.656	3.935	5.394	4.813	5.103	2.491	2.477	2.484	NA	NA	15	3	0.695	0.573	0.12
29	Cr-29-06	f	A	9.334	NA	NA	NA	NA	0.967	0.148	38.658	0.045	1.046	0.188	38.366	0.061	0.802	0.152	73.16	0.058	3	0.055	0.73	0.79	0.823	0.727	0.557	0.328	0.659	3.954	4.083	4.714	4.398	2.289	2.15	2.219	NA	NA	15	2	0.569	0.44	0.058
29	Cr-29-08	f	A	10.151	NA	NA	NA	NA	0.977	0.245	23.917	0.049	0.975	0.252	25.188	0.052	0.961	0.164	35.448	0.046	3	0.049	0.961	1.082	1.058	1.045	0.817	0.426	0.898	5.39	4.343	NA	4.343	2.121	2.338	2.229	NA	NA	23	3	0.66	0.53	0.097
29	Cr-29-11	f	A	10.666	NA	NA	NA	NA	1.118	0.237	34.784	0.075	1.172	0.297	36.018	0.102	1.242	0.261	45.001	0.115	3	0.098	0.861	1.042	1.079	0.927	0.779	0.306	0.832	4.994	4.235	NA	4.235	2.31	NA	2.31	NA	NA	23	3	0.655	0.509	0.089
29	Cr-29-13	f	A	10.194	NA	NA	NA	NA	1.022	0.157	30.732	0.041	1.07	0.218	28.119	0.055	1.019	0.161	43.466	0.057	3	0.051	0.707	0.789	0.816	0.71	0.515	0.274	0.635	3.811	4.407	4.416	4.412	2.205	2.28	2.243	NA	NA	16	2	0.641	0.479	0.077
29	Cr-29-15	f	A	9.109	NA	NA	NA	NA	0.862	0.149	30.473	0.032	1.059	0.207	25.098	0.046	0.973	0.142	44.638	0.049	3	0.043	0.634	0.734	0.716	0.692	0.498	0.278	0.592	3.553	4.799	4.704	4.752	2.308	2.222	2.265	NA	NA	13	2	0.569	0.455	0.062
29	Cr-29-16	f	A	9.152	NA	NA	NA	NA	0.982	0.25	26.845	0.055	1.037	0.249	32.787	0.07	0.981	0.206	48.58	0.076	3	0.067	0.645	0.759	0.759	0.675	0.525	0.298	0.61	3.663	4.408	3.755	4.082	2.216	2.2	2.208	NA	NA	18	2	0.636	0.534	0.095
29	Cr-29-20	f	A	10.101	NA	NA	NA	NA	1.048	0.183	28.153	0.045	1.141	0.194	39.711	0.071	1.116	0.187	50.228	0.08	3	0.065	0.718	0.863	0.881	0.84	0.635	0.3	0.706	4.237	3.995	3.426	3.71	1.304	2.046	1.675	NA	NA	6	5	0.799	0.635	0.169
29	Cr-29-23	f	A	10.923	NA	NA	NA	NA	1.002	0.22	17.452	0.033	1.166	0.267	24.006	0.063	1.277	0.181	36.679	0.069	3	0.055	0.766	1.032	1.048	0.918	0.728	0.418	0.818	4.91	3.979	3.518	3.748	2.313	2.339	2.326	NA	NA	24	2	0.62	0.483	0.076
29	Cr-29-24	f	A	10.712	NA	NA	NA	NA	0.971	0.266	30.221	0.065	1.336	0.319	43.029	0.146	1.153	0.226	61.571	0.115	3	0.108	0.957	1.103	1.135	0.981	0.77	0.154	0.85	5.099	4.69	3.152	3.921	2.536	2.702	2.619	NA	NA	28	4	0.745	0.63	0.155
29	Cr-29-26	f	A	8.423	NA	NA	NA	NA	0.797	0.103	25.164	0.017	0.909	0.131	23.074	0.023	0.927	0.087	36.85	0.024	3	0.022	0.496	0.543	0.542	0.521	0.371	0.138	0.435	2.61	3.952	NA	3.952	1.896	1.901	1.898	NA	NA	10	3	0.636	0.565	0.106
29	Cr-29-27	f	A	7.868	NA	NA	NA	NA	0.849	0.121	27.324	0.024	0.841	0.168	19.68	0.024	0.89	0.116	61.512	0.046	3	0.031	0.443	0.523	0.508	0.473	0.334	0.176	0.409	2.457	3.315	3.53	3.422	1.754	1.898	1.826	NA	NA	0	NA	NA	NA	NA
29	Cr-29-28	f	A	10.694	NA	NA	NA	NA	1.165	0.232	42.54	0.091	1.196	0.297	40.664	0.116	1.189	0.23	47.013	0.1	3	0.102	0.782	0.93	0.917	0.921	0.68	0.334	0.761	4.564	4.499	3.485	3.992	2.453	NA	2.453	NA	NA	27	1	0.605	0.47	0.07
29	Cr-29-29	f	A	7.064	NA	NA	NA	NA	0.729	0.111	22.461	0.015	0.681	0.082	75.38	0.027	0.929	0.123	50.602	0.044	3	0.029	0.403	0.447	0.414	0.375	0.256	0.15	0.341	2.045	3.137	2.786	2.961	1.634	NA	1.634	NA	NA	0	NA	NA	NA	NA
29	Cr-29-31	f	A	8.367	NA	NA	NA	NA	0.8	0.162	23.407	0.026	0.829	0.174	24.784	0.03	0.872	0.05	59.525	0.019	3	0.025	0.67	0.688	0.776	0.691	0.518	0.249	0.599	3.592	3.178	3.177	3.178	2.073	2.038	2.056	NA	NA	6	3	0.674	0.52	0.095
29	Cr-29-34	f	A	10.067	NA	NA	NA	NA	1.026	0.242	33.922	0.069	1.104	0.264	44.992	0.103	1.233	0.294	42.069	0.122	3	0.098	0.768	0.767	0.824	0.87	0.598	0.322	0.691	4.149	NA	NA	NA	NA	NA	NA	NA	NA	22	4	0.759	0.61	0.148
29	Cr-29-35	f	A	9.224	NA	NA	NA	NA	1.016	0.26	31.372	0.069	0.914	0.285	35.137	0.075	1.155	0.296	44.493	0.12	3	0.088	0.834	0.968	0.978	0.877	0.614	0.318	0.765	4.588	2.696	3.277	2.987	2.287	1.992	2.139	NA	NA	19	3	0.694	0.553	0.111
29	Cr-29-36	f	A	9.343	NA	NA	NA	NA	1.018	0.156	34.766	0.045	1.154	0.197	33.53	0.063	1.149	0.155	46.773	0.065	3	0.058	0.603	0.741	0.715	0.617	0.45	0.257	0.564	3.383	3.502	3.451	3.476	2.054	1.832	1.943	NA	NA	0	NA	NA	NA	NA
29	Cr-29-37	f	A	11.965	NA	NA	NA	NA	1.217	0.185	31.577	0.059	1.452	0.224	34.436	0.092	1.315	0.132	58.923	0.074	3	0.075	1.085	1.22	1.3	1.124	0.879	0.402	1.002	6.011	5.524	3.686	4.605	2.853	NA	2.853	NA	NA	24	2	0.576	0.453	0.062
30	Cr-30-2	f	L	10.349	NA	NA	NA	NA	1.127	0.25	29.727	0.07	1.159	0.32	29.193	0.09	1.119	0.272	36.389	0.09	3	0.084	0.854	0.887	0.905	0.784	0.604	0.333	0.728	4.367	4.801	4.204	4.503	2.246	2.019	2.133	NA	NA	0	NA	NA	NA	NA
30	Cr-30-4	f	L	12.056	NA	NA	NA	NA	1.205	0.287	27.109	0.079	1.209	0.323	37.243	0.118	1.239	0.333	52.62	0.164	3	0.12	1.194	1.325	1.293	1.156	0.858	0.472	1.049	6.297	4.706	4.777	4.741	2.547	2.82	2.683	NA	NA	21	2	0.555	0.428	0.053
30	Cr-30-5	f	L	11.895	NA	NA	NA	NA	1.191	0.276	30.374	0.083	1.17	0.297	30.946	0.089	1.153	0.261	52.465	0.119	3	0.097	1.236	1.303	1.314	1.169	0.973	0.477	1.079	6.473	4.866	4.357	4.612	2.722	2.861	2.792	NA	NA	12	2	0.702	0.435	0.07
30	Cr-30-7	f	L	13.104	NA	NA	NA	NA	1.558	0.266	28.758	0.1	1.378	0.275	29.588	0.093	1.441	0.295	33.849	0.118	3	0.104	1.29	1.556	1.648	1.418	0.934	0.564	1.235	7.409	6.845	6.75	6.798	3.53	3.596	3.563	NA	NA	0	NA	NA	NA	NA
30	Cr-30-8	f	L	13.325	NA	NA	NA	NA	1.446	0.339	18.385	0.077	1.597	0.307	27.077	0.111	1.623	0.343	47.936	0.207	3	0.132	1.548	1.652	1.636	1.476	1.047	0.602	1.327	7.961	6.323	5.786	6.055	2.745	3.005	2.875	NA	NA	34	2	0.695	0.452	0.074
30	Cr-30-10	f	L	11.516	NA	NA	NA	NA	1.208	0.218	19.687	0.044	1.174	0.248	25.726	0.063	1.133	0.231	38.065	0.081	3	0.063	1.154	1.248	1.327	1.059	0.919		1.141	5.706	5.546	5.811	5.678	2.678	2.563	2.62	NA	NA	0	NA	NA	NA	NA
30	Cr-30-11	f	L	10.597	NA	NA	NA	NA	1.25	0.268	26.482	0.075	1.119	0.332	25.076	0.079	1.119	0.332	33.498	0.103	3	0.085	0.967	0.998	1.003	0.9	0.667	0.373	0.818	4.908	4.462	4.166	4.314	2.282	2.177	2.229	NA	NA	0	NA	NA	NA	NA
30	Cr-30-12	f	L	13.006	NA	NA	NA	NA	1.47	0.207	21.379	0.055	1.414	0.359	26.415	0.113	1.522	0.305	40.278	0.15	3	0.106	1.44	1.441	1.673	1.478	1.06	0.637	1.288	7.728	5.445	5.949	5.697	2.872	2.958	2.915	NA	NA	20	3	0.677	0.543	0.105
30	Cr-30-13	f	L	10.642	NA	NA	NA	NA	1.232	0.249	29.241	0.075	1.208	0.23	32.42	0.075	1.14	0.202	46.594	0.084	3	0.078	0.723	0.734	0.756	0.757	0.486	0.143	0.6	3.599	4.168	4.353	4.261	2.105	2.308	2.206	NA	NA	0	NA	NA	NA	NA
30	Cr-30-14	f	L	11.205	NA	NA	NA	NA	1.375	0.213	21.438	0.054	1.303	0.236	29.357	0.075	1.293	0.289	34.234	0.105	3	0.078	1.13	1.196	1.228	1.079	0.892	0.475	1	6	5.48	5.585	5.532	2.821	2.683	2.752	NA	NA	12	3	0.762	0.587	0.138
30	Cr-30-15	f	L	14.33	NA	NA	NA	NA	1.216	0.29	39.65	0.113	1.6	0.407	34.653	0.185	1.499	0.331	62.45	0.22	3	0.173	1.436	1.618	1.721	1.719	1.245	0.692	1.405	8.431	6.266	6.024	6.145	2.975	3.012	2.994	NA	NA	24	2	0.58	0.428	0.056
30	Cr-30-18	f	L	11.753	NA	NA	NA	NA	1.19	0.353	24.239	0.086	1.176	0.319	27.239	0.086	1.084	0.308	33.476	0.092	3	0.088	1.235	1.383	1.352	1.305	1.053	0.588	1.152	6.915	5.161	5.838	5.499	2.771	2.888	2.829	NA	NA	12	2	0.626	0.499	0.082
30	Cr-30-21	f	L	12.928	NA	NA	NA	NA	1.469	0.268	39.977	0.126	1.334	0.219	26.956	0.066	1.293	0.258	48.746	0.126	3	0.106	1.22	1.321	1.336	1.191	0.925	0.455	1.074	6.447	4.738	4.984	4.861	2.705	2.502	2.603	NA	NA	0	NA	NA	NA	NA
30	Cr-30-24	f	L	10.68	NA	NA	NA	NA	1.098	0.323	27.345	0.081	1.262	0.328	29.158	0.101	1.284	0.3	41.253	0.127	3	0.103	0.819	0.865	0.901	0.827	0.663	0.373	0.741	4.447	5.23	4.491	4.86	2.254	2.443	2.349	NA	NA	0	NA	NA	NA	NA
30	Cr-30-26	f	L	12.801	NA	NA	NA	NA	1.43	0.294	17.137	0.062	1.476	0.34	36.438	0.149	1.507	0.273	28.059	0.097	3	0.103	1.066	1.289	1.357	1.199	0.879	0.566	1.059	6.356	5.966	5.658	5.812	2.68	2.71	2.695	NA	NA	15	3	0.689	0.522	0.098
30	Cr-30-27	f	L	12.694	NA	NA	NA	NA	1.556	0.321	20.566	0.088	1.436	0.31	31.92	0.118	1.517	0.208	20.535	0.055	3	0.087	1.066	1.287	1.376	1.2	0.873	0.571	1.062	6.374	5.987	5.685	5.836	2.701	2.737	2.719	NA	NA	15	3	0.684	0.534	0.102
30	Cr-30-28	f	L	11.6	NA	NA	NA	NA	1.348	0.261	19.234	0.058	1.469	0.357	26.849	0.118	1.309	0.296	43.46	0.133	3	0.103	1.053	1.131	1.268	1.157	0.792	0.434	0.972	5.835	5.278	4.373	4.825	2.717	2.621	2.669	NA	NA	13	2	0.64	0.456	0.07
30	Cr-30-29	f	L	13.052	NA	NA	NA	NA	1.355	0.266	22.328	0.068	1.729	0.385	19.493	0.111	1.458	0.219	36.784	0.096	3	0.092	1.179	1.357	1.364	1.304	1.017	0.516	1.123	6.738	4.435	3.931	4.183	2.683	3.11	2.896	NA	NA	6	3	0.669	0.532	0.099
30	Cr-30-30	f	L	12.073	NA	NA	NA	NA	1.277	0.328	24.825	0.088	1.384	0.316	23.156	0.086	1.452	0.284	31.969	0.109	3	0.094	1.037	1.163	1.192	1.046	0.723	0.408	0.928	5.568	3.211	2.927	3.069	1.671	1.65	1.66	NA	NA	7	2	0.642	0.532	0.095
30	Cr-30-36	f	L	12.48	NA	NA	NA	NA	1.45	0.305	30.809	0.113	1.383	0.338	30.329	0.118	1.508	0.291	37.735	0.134	3	0.122	1.204	1.239	1.321	1.156	0.956	0.478	1.059	6.355	5.318	5.336	5.327	2.778	2.397	2.588	NA	NA	22	2	0.602	0.498	0.078
31	Cr-31-1	f	L	10.211	NA	NA	NA	NA	1.267	0.3	11.423	0.038	1.328	0.271	19.817	0.061	1.221	0.2	27.327	0.056	3	0.052	0.802	1.014	0.91	0.957	0.566	0.304	0.759	4.552	5.034	5.055	5.045	2.268	2.32	2.294	NA	NA	16	2	0.64	0.446	0.067
31	Cr-31-2	f	L	10.975	NA	NA	NA	NA	1.24	0.272	25.86	0.073	1.416	0.298	14.287	0.052	1.312	0.289	26.409	0.084	3	0.07	0.8	0.952	0.988	0.996	0.745	0.423	0.817	4.904	5.826		5.826	2.511	2.578	2.545	NA	NA	17	2	0.723	0.561	0.119
31	Cr-31-6	f	L	9.427	NA	NA	NA	NA	1.121	0.341	27.074	0.087	1.174	0.363	20.68	0.075	1.039	0.311	45.173	0.115	3	0.092	0.849	0.879	0.961	0.94	0.677	0.349	0.776	4.655	5.655	5.555	5.605	2.533	2.443	2.488	NA	NA	12	2	0.581	0.444	0.06
31	Cr-31-15	f	L	11.828	NA	NA	NA	NA	1.215	0.28	24.408	0.07	1.119	0.169	70.323	0.089	1.211	0.27	45.61	0.117	3	0.092	1.282	1.382	1.5	1.357	1.136	0.32	1.163	6.977	6.366	6.108	6.237	2.911	2.37	2.64	NA	NA	28	2	0.552	0.424	0.052
31	Cr-31-20	f	L	14.877	NA	NA	NA	NA	1.529	0.34	30.717	0.133	1.529	0.327	24.183	0.102	1.346	0.277	49.12	0.141	3	0.125	1.999	2.395	2.423	2.378	1.659	1.173	2.004	12.027	4.643	NA	4.643	2.629	3.116	2.872	NA	NA	48	2	0.545	0.427	0.052
31	Cr-31-25	f	L	9.687	NA	NA	NA	NA	1.241	0.272	20.138	0.058	1.172	0.302	20.815	0.063	0.952	0.254	39.847	0.077	3	0.066	0.821	0.822	0.918	0.808	0.574	0.319	0.71	4.262	5.333	4.912	5.123	2.347	2.346	2.347	NA	NA	3	3	0.736	0.513	0.101
31	Cr-31-27	f	L	8.913	NA	NA	NA	NA	1.134	0.253	24.327	0.059	1.002	0.271	21.092	0.049	0.836	0.16	43.701	0.046	3	0.051	0.595	0.546	0.599	0.632	0.615	0.232	0.536	3.219	4.867	4.784	4.825	2.018	2.09	2.054	NA	NA	0	NA	NA	NA	NA
31	Cr-31-31	f	L	7.083	NA	NA	NA	NA	0.868	0.14	26.958	0.028	0.841	0.161	21.743	0.025	0.846	0.157	39.598	0.042	3	0.032	0.245	0.316	0.344	0.322	0.297	0.178	0.283	1.701	3.301	3.414	3.357	1.484	NA	1.484	NA	NA	0	NA	NA	NA	NA
31	Cr-31-32	f	L	7.529	NA	NA	NA	NA	0.979	0.248	22.237	0.046	0.93	0.248	29.518	0.057	0.829	0.199	35.042	0.047	3	0.05	0.4	0.425	0.443	0.442	0.299	0.163	0.362	2.173	4.151	4.134	4.143	1.795	NA	1.795	NA	NA	0	NA	NA	NA	NA
31	Cr-31-33	f	L	8.264	NA	NA	NA	NA	1.046	0.291	23.005	0.06	0.969	0.305	20.605	0.052	0.914	0.176	33.711	0.045	3	0.052	0.481	0.503	0.512	0.53	0.372	0.219	0.436	2.618	4.606	4.5	4.553	1.859	1.95	1.905	NA	NA	0	NA	NA	NA	NA
31	Cr-31-35	f	L	9.777	NA	NA	NA	NA	1.072	0.311	22.107	0.063	1.141	0.329	25.081	0.08	1.036	0.23	44.484	0.083	3	0.075	0.823	0.863	0.974	0.106	0.733	0.541	0.673	4.039	4.923	5.338	5.131	2.239	2.149	2.194	NA	NA	10	3	0.672	0.508	0.091
31	Cr-31-40	f	L	12.204	NA	NA	NA	NA	1.408	0.316	22.069	0.084	1.403	0.413	30.098	0.145	1.196	0.282	42.682	0.114	3	0.114	1.168	1.455	1.534	1.454	1.095	0.635	1.224	7.341	NA	NA	NA	NA	NA	NA	NA	NA	18	2	0.566	0.419	0.052
31	Cr-31-41	f	L	12.703	NA	NA	NA	NA	1.369	0.358	31.473	0.128	1.266	0.335	25.007	0.09	1.318	0.229	39.539	0.096	3	0.105	1.333	1.538	1.686	1.491	1.171	0.65	1.311	7.869	6.765	NA	6.765	2.992	2.959	2.976	NA	NA	34	3	0.606	0.476	0.072
31	Cr-31-45	f	L	9.762	NA	NA	NA	NA	1.102	0.283	23.764	0.063	1.123	0.294	21.118	0.059	1.006	0.248	37.045	0.075	3	0.066	0.706	0.86	0.866	0.947	0.589	0.389	0.726	4.355	5.218	5.42	5.319	2.149	2.448	2.298	NA	NA	11	2	0.538	0.437	0.054
33	Cr-33-3	f	L	10.171	NA	NA	NA	NA	1.106	0.321	31.46	0.092	1.067	0.362	25.761	0.084	1.197	0.355	38.899	0.133	3	0.103	0.699	0.862	0.899	0.854	0.596	0.347	0.71	4.257	5.244	NA	5.244	2.894	2.222	2.558	NA	NA	8	2	0.609	0.397	0.05
33	Cr-33-6	f	L	11.068	NA	NA	NA	NA	1.279	0.369	28.266	0.112	1.347	0.425	30.425	0.145	1.168	0.389	48.002	0.169	3	0.142	0.951	1.055	1.075	0.891	0.715	0.482	0.861	5.168	6.121	6.435	6.278	2.908	2.762	2.835	NA	NA	0	NA	NA	NA	NA
33	Cr-33-9	f	L	10.45	NA	NA	NA	NA	1.28	0.22	29.66	0.07	1.24	0.41	35.67	0.148	1.08	0.39	79.67	0.207	3	0.142	0.77	0.84	0.92	0.88	0.51	0.48	0.733	4.4	5.509	5.414	5.461	1.777	2.26	2.019	NA	NA	0	NA	NA	NA	NA
33	Cr-33-14	f	L	10.372	NA	NA	NA	NA	1.326	0.351	29.264	0.114	1.452	0.392	24.11	0.116	1.208	0.37	39.839	0.143	3	0.124	0.9	1.01	1.029	0.935	0.685	0.364	0.82	4.923	5.757	5.827	5.792	2.471	2.627	2.549	NA	NA	7	2	0.681	0.489	0.085
33	Cr-33-15	f	L	10.465	NA	NA	NA	NA	1.3	0.441	30.826	0.147	1.241	0.43	24.942	0.112	1.231	0.352	45.606	0.155	3	0.138	0.868	0.877	0.973	0.846	0.664	0.243	0.745	4.469	NA	NA	NA	4.535	4.356	4.445	NA	NA	4	6	0.934	0.627	0.192
33	Cr-33-16	f	L	9.018	NA	NA	NA	NA	1.076	0.393	38.46	0.132	1.054	0.375	25.648	0.086	0.922	0.239	35.942	0.065	3	0.094	0.839	1.035	1.115	1.071	0.649	0.48	0.864	5.186	5.64	5.845	5.743	1.847	2.013	1.93	NA	NA	7	2	0.65	0.474	0.076
33	Cr-33-19	f	L	10.975	NA	NA	NA	NA	1.39	0.371	26.297	0.114	1.257	0.443	29.807	0.138	1.062	0.261	61.258	0.122	3	0.125	1.053	1.066	1.655	1.104	0.859	0.45	1.031	6.189	6.638	NA	6.638	2.832	2.549	2.69	NA	NA	0	NA	NA	NA	NA
33	Cr-33-20	f	L	11.277	NA	NA	NA	NA	1.238	0.379	25.425	0.101	1.482	0.406	30.955	0.155	1.319	0.361	45.851	0.171	3	0.142	0.925	1.146	1.163	1.006	0.848	0.441	0.921	5.529	6.431	6.099	6.265	3.074	2.987	3.03	NA	NA	0	NA	NA	NA	NA
33	Cr-33-21	f	L	7.696	NA	NA	NA	NA	1.017	0.339	16.874	0.05	0.992	0.367	18.348	0.057	1.115	0.288	31.593	0.084	3	0.064	0.583	0.611	0.633	0.609	0.463	0.256	0.526	3.155	5.048	5.142	5.095	2.228	1.987	2.108	NA	NA	0	NA	NA	NA	NA
33	Cr-33-22	f	L	9.321	NA	NA	NA	NA	1.189	0.351	22.031	0.078	1.036	0.367	20.409	0.066	0.913	0.297	43.717	0.094	3	0.079	0.793	0.909	0.897	0.877	0.662	0.347	0.747	4.484	5.399	5.993	5.696	2.773	2.614	2.694	NA	NA	4	2	0.677	0.447	0.071
33	Cr-33-23	f	L	9.9	NA	NA	NA	NA	1.263	0.418	27.054	0.12	1.213	0.476	27.069	0.131	1.18	0.396	31.901	0.123	3	0.125	0.833	0.876	0.961	0.924	0.583	0.336	0.752	4.512	3.335	3.743	3.539	1.709	1.668	1.688	NA	NA	0	NA	NA	NA	NA
33	Cr-33-25	f	L	11.201	NA	NA	NA	NA	1.217	0.328	36.011	0.117	1.444	0.377	26.057	0.119	1.344	0.307	35.377	0.119	3	0.119	0.803	0.923	1.393	0.943	0.731	0.383	0.862	5.174	6.896	7.369	7.133	3.101	3.06	3.08	NA	NA	0	NA	NA	NA	NA
33	Cr-33-27	f	L	8.471	NA	NA	NA	NA	1.152	0.334	27.009	0.087	1.114	0.402	28.99	0.109	1.009	0.329	35.787	0.097	3	0.098	0.967	1.162	1.182	1.005	0.728	0.384	0.905	5.427	6.276	6.199	6.238	2.534	2.255	2.394	NA	NA	0	NA	NA	NA	NA
33	Cr-33-30	f	L	9.022	NA	NA	NA	NA	1.056	0.275	33.326	0.08	1.073	0.3	33.798	0.09	1.105	0.239	47.656	0.098	3	0.089	0.608	0.623	0.648	0.528	0.418	0.219	0.507	3.043	4.686	4.448	4.567	2.153	NA	2.153	NA	NA	0	NA	NA	NA	NA
33	Cr-33-31	f	L	11.318	NA	NA	NA	NA	1.375	0.41	32.06	0.15	1.339	0.435	47.097	0.213	1.119	0.398	22.809	0.086	3	0.15	1.062	1.213	1.325	1.213	0.889	0.464	1.027	6.165	6.906	6.785	6.845	3.143	3.182	3.162	NA	NA	6	2	0.645	0.477	0.077
33	Cr-33-33	f	L	12.2	NA	NA	NA	NA	1.377	0.375	34.931	0.148	1.427	0.396	36.889	0.17	1.285	0.314	46.79	0.147	3	0.155	1.075	1.268	1.298	1.126	0.935	0.465	1.028	6.167	6.251	5.808	6.029	2.987	3.076	3.031	NA	NA	16	3	0.609	0.427	0.058
33	Cr-33-35	f	L	12.485	NA	NA	NA	NA	1.484	0.481	28.468	0.17	1.448	0.496	32.471	0.193	1.443	0.376	55.621	0.224	3	0.195	1.213	1.331	1.329	1.203	0.962	0.449	1.081	6.487	7.227	7.306	7.267	3.298	3.056	3.177	NA	NA	21	2	0.853	0.585	0.153
33	Cr-33-38	f	L	10.223	NA	NA	NA	NA	1.307	0.423	24.964	0.117	1.228	0.399	27.827	0.114	1.081	0.38	36.395	0.122	3	0.118	1.242	1.368	1.379	1.274	0.921	0.545	1.121	6.729	6.383	6.952	6.667	2.777	2.78	2.779	NA	NA	14	3	0.652	0.465	0.074
33	Cr-33-39	f	L	8.082	NA	NA	NA	NA	0.939	0.279	33.298	0.072	1.01	0.292	34.039	0.082	0.968	0.249	47.341	0.089	3	0.081	0.722	0.864	0.8	0.755	0.568	0.287	0.666	3.997	NA	NA	NA	2.467	2.516	2.491	NA	NA	0	NA	NA	NA	NA
33	Cr-33-40	f	L	10.344	NA	NA	NA	NA	1.185	0.341	30.462	0.102	1.404	0.36	32.375	0.135	1.335	0.271	43.735	0.125	3	0.121	0.768	1.007	0.987	0.919	0.611	0.385	0.779	4.676	6.057	5.614	5.835	2.633	2.632	2.633	NA	NA	9	3	0.697	0.506	0.093
34	Cr-34-3	f	K	10.903	NA	NA	NA	NA	1.027	0.157	32.597	0.043	0.925	0.212	27.181	0.045	0.958	0.137	36.152	0.039	3	0.042	0.935	1.248	1.072	0.986	0.845	0.443	0.921	5.528	4.99	4.829	4.91	2.615	2.531	2.573	NA	NA	15	2	0.547	0.44	0.055
34	Cr-34-6	f	K	14.403	NA	NA	NA	NA	1.554	0.268	37.537	0.127	1.417	0.287	37.986	0.125	1.532	0.227	48.922	0.131	3	0.128	1.465	1.742	1.867	1.821	1.323	0.685	1.484	8.903	6.023	6.129	6.076	3.093	3.231	3.162	NA	NA	49	2	0.59	0.463	0.066
34	Cr-34-7	f	K	9.615	NA	NA	NA	NA	0.899	0.207	24.284	0.038	1.038	0.213	33.385	0.061	1.02	0.141	52.765	0.057	3	0.052	0.831	1.023	1.059	0.929	0.623	0.242	0.785	4.707	3.301	3.2	3.25	1.329	1.689	1.509	NA	NA	17	2	0.578	0.447	0.06
34	Cr-34-9	f	K	12.606	NA	NA	NA	NA	1.183	0.178	33.032	0.057	1.116	0.219	33.179	0.067	1.053	0.223	42.706	0.08	3	0.068	1.371	1.777	1.805	2.002	1.402	0.727	1.514	9.085	5.763	5.844	5.804	2.684	2.684	2.684	NA	NA	47	3	0.665	0.474	0.078
34	Cr-34-10	f	K	13.634	NA	NA	NA	NA	1.461	0.232	29.641	0.084	1.461	0.223	23.765	0.066	1.511	0.222	44.235	0.117	3	0.089	1.4	1.544	1.854	2.015	1.43	0.714	1.493	8.957	4.404	2.939	3.671	2.767	2.881	2.824	NA	NA	46	3	0.496	0.362	0.034
34	Cr-34-14	f	K	12.042	NA	NA	NA	NA	1.129	0.219	19.465	0.041	1.237	0.277	29.442	0.084	1.098	0.169	32.508	0.05	3	0.058	0.897	1.096	1.134	1.103	0.843	0.464	0.923	5.538	5.707	5.945	5.826	3.124	3.176	3.15	NA	NA	23	2	0.613	0.464	0.069
34	Cr-34-17	f	K	8.641	NA	NA	NA	NA	0.954	0.17	26.41	0.036	0.931	0.185	26.458	0.038	0.971	0.191	36.619	0.055	3	0.043	0.634	0.708	0.687	0.637	0.441	0.234	0.557	3.341	3.282	3.928	3.605	1.879	1.788	1.833	NA	NA	0	NA	NA	NA	NA
34	Cr-34-18	f	K	12.31	NA	NA	NA	NA	1.284	0.272	25.5	0.075	1.168	0.278	28.442	0.077	1.224	0.222	39.34	0.086	3	0.079	1.254	1.562	1.808	1.582	1.246	0.623	1.346	8.074	5.241	5.615	5.428	3.105	2.706	2.906	NA	NA	52	3	0.643	0.479	0.077
34	Cr-34-19	f	K	9.69	NA	NA	NA	NA	1.071	0.203	25.476	0.047	0.946	0.241	27.061	0.052	0.925	0.167	33.18	0.042	3	0.047	0.841	0.902	0.984	0.811	0.578	0.269	0.731	4.385	4.721	4.777	4.749	2.449	2.234	2.342	NA	NA	9	2	0.583	0.412	0.052
34	Cr-34-21	f	K	10.361	NA	NA	NA	NA	1.054	0.159	17.947	0.026	1.078	0.217	21.87	0.044	0.972	0.175	38.67	0.053	3	0.041	0.974	1.16	1.275	1.223	0.835	0.456	0.987	5.923	4.737	3.933	4.335	2.27	2.428	2.349	NA	NA	23	3	0.632	0.502	0.083
34	Cr-34-26	f	K	11.732	NA	NA	NA	NA	1.057	0.141	24.802	0.031	1.058	0.17	34.802	0.051	0.988	0.12	40.451	0.038	3	0.04	1.151	1.433	1.621	1.183	1.127	0.587	1.184	7.102	5.242	5.143	5.192	2.594	2.676	2.635	NA	NA	37	3	0.588	0.425	0.056
34	Cr-34-31	f	K	8.629	NA	NA	NA	NA	0.971	0.164	27.971	0.037	0.828	0.185	27.39	0.035	0.978	0.186	34.034	0.051	3	0.041	0.516	0.612	0.605	0.557	0.363	0.185	0.473	2.838	3.31	4.032	3.671	1.945	1.78	1.862	NA	NA	0	NA	NA	NA	NA
34	Cr-34-37	f	K	8.842	NA	NA	NA	NA	0.849	0.109	24.886	0.019	0.88	0.159	24.254	0.029	0.955	0.117	31.484	0.029	3	0.026	0.597	0.576	0.665	0.669	0.457	0.2	0.527	3.163	3.538	3.484	3.511	2.081	1.963	2.022	NA	NA	0	NA	NA	NA	NA
34	Cr-34-45	f	K	11.293	NA	NA	NA	NA	1.072	0.2	20.21	0.037	1.177	0.262	22.292	0.059	1.042	0.17	33.588	0.049	3	0.048	1.258	1.451	1.508	1.393	1.004	0.537	1.192	7.15	5.637	5.71	5.674	2.831	2.656	2.744	NA	NA	16	2	0.585	0.456	0.064
34	Cr-34-46	f	K	9.483	NA	NA	NA	NA	1.063	0.154	17.684	0.025	0.997	0.206	24.612	0.043	0.954	0.19	23.307	0.036	3	0.034	1.287	1.547	1.488	1.496	1.142	0.519	1.247	7.479	3.859	3.964	3.912	2.187	2.073	2.13	NA	NA	0	NA	NA	NA	NA
34	Cr-34-47	f	K	11.519	NA	NA	NA	NA	1.162	0.206	25.914	0.052	1.252	0.211	32.05	0.07	1.014	0.215	35.905	0.064	3	0.062	1.289	1.559	1.481	1.502	1.154	0.531	1.252	7.514	5.59	5.5	5.545	1.699	2.891	2.295	NA	NA	30	3	0.673	0.468	0.077
35	Cr-35-3	f	K	8.807	NA	NA	NA	NA	0.963	0.176	37.543	0.051	0.837	0.221	37.527	0.056	0.881	0.197	52.765	0.069	3	0.059	0.644	0.762	0.893	0.72	0.548	0.288	0.643	3.855	4.033	3.827	3.93	1.956	1.897	1.926	NA	NA	0	NA	NA	NA	NA
35	Cr-35-4	f	K	10.505	NA	NA	NA	NA	1.265	0.24	27.659	0.07	1.091	0.263	30.087	0.072	1.177	0.177	39.305	0.066	3	0.069	0.883	1.238	1.259	1.204	0.888	0.456	0.988	5.927	4.944	4.983	4.964	2.516	2.119	2.317	NA	NA	24	2	0.56	0.388	0.044
35	Cr-35-6	f	K	10.928	NA	NA	NA	NA	1.191	0.228	33.63	0.075	1.252	0.263	36.125	0.097	1.206	0.225	51.905	0.107	3	0.093	0.903	0.996	1.183	0.93	0.676	0.355	0.84	5.043	5.135	4.697	4.916	2.336	NA	2.336	NA	NA	0	NA	NA	NA	NA
35	Cr-35-9	f	K	9.027	NA	NA	NA	NA	1.055	0.186	36.257	0.058	1.016	0.215	34.815	0.062	0.95	0.197	64.488	0.085	3	0.068	0.898	1.003	1.041	0.917	0.654	NA	0.903	4.513	3.728	4.261	3.995	2.438	2.292	2.365	NA	NA	0	NA	NA	NA	NA
35	Cr-35-11	f	K	10.383	NA	NA	NA	NA	1.293	0.205	27.425	0.061	0.979	0.124	35.633	0.035	1.118	0.238	40.195	0.086	3	0.061	0.936	1.215	1.217	1.158	0.908	0.446	0.98	5.88	6.58	6.533	6.557	2.877	3.094	2.985	NA	NA	13	2	0.54	0.447	0.056
35	Cr-35-12	f	K	9.876	NA	NA	NA	NA	1.089	0.279	45.331	0.108	1.061	0.222	37.439	0.071	0.962	0.206	49.435	0.075	3	0.085	0.934	1.016	1.079	0.954	0.674	0.397	0.842	5.053	8.362	NA	8.362	3.313	3.73	3.521	NA	NA	8	2	0.645	0.429	0.062
35	Cr-35-18	f	K	9.368	NA	NA	NA	NA	0.943	0.268	30.895	0.065	0.887	0.229	37.362	0.062	0.851	0.199	45.157	0.06	3	0.062	0.694	0.767	0.78	0.565	0.523	0.277	0.601	3.606	5.171	5.655	5.413	2.912	2.895	2.903	NA	NA	0	NA	NA	NA	NA
35	Cr-35-22	f	K	10.156	NA	NA	NA	NA	1.055	0.254	24.194	0.055	0.825	0.254	25.657	0.045	0.776	0.167	47.704	0.048	3	0.049	0.938	1.123	1.13	1.023	0.858	0.211	0.88	5.283	5.425	5.145	5.285	2.67	2.748	2.709	NA	NA	0	NA	NA	NA	NA
35	Cr-35-23	f	K	7.738	NA	NA	NA	NA	0.891	0.191	30.245	0.043	0.798	0.204	32.581	0.044	0.803	0.204	46.436	0.059	3	0.049	0.812	0.972	1.017	0.823	0.771	0.276	0.778	4.671	5.167	4.882	5.024	2.452	2.353	2.402	NA	NA	8	2	0.652	0.471	0.076
35	Cr-35-24	f	K	10.446	NA	NA	NA	NA	1.067	0.145	37.711	0.047	1.203	0.217	38.472	0.081	1.115	0.165	53.574	0.074	3	0.067	0.779	0.819	0.883	0.806	0.641	0.222	0.692	4.149	3.4	3.638	3.519	2.302	2.313	2.307	NA	NA	0	NA	NA	NA	NA
35	Cr-35-27	f	K	10.21	NA	NA	NA	NA	1.054	0.2	27.944	0.049	1.015	0.196	31.736	0.052	0.906	0.158	44.104	0.05	3	0.05	0.709	0.78	0.894	0.85	0.787	0.26	0.713	4.279	4.545	4.194	4.37	2.294	2.262	2.278	NA	NA	0	NA	NA	NA	NA
35	Cr-35-28	f	K	10.431	NA	NA	NA	NA	1.255	0.217	25.017	0.058	1.248	0.249	25.805	0.068	1.185	0.189	34.398	0.063	3	0.063	0.746	0.77	0.855	0.815	0.58	0.301	0.678	4.067	3.841	3.754	3.797	2.255	2.413	2.334	NA	NA	0	NA	NA	NA	NA
35	Cr-35-30	f	K	8.451	NA	NA	NA	NA	0.952	0.205	30.338	0.049	0.874	0.211	36.223	0.054	0.804	0.149	50.186	0.046	3	0.05	0.689	0.748	0.724	0.513	0.499	0.262	0.573	3.436	4.468	4.563	4.515	1.889	NA	1.889	NA	NA	0	NA	NA	NA	NA
35	Cr-35-32	f	K	9.294	NA	NA	NA	NA	0.836	0.244	23.426	0.041	0.782	0.225	21.866	0.033	1.089	0.226	39.989	0.079	3	0.051	0.622	0.828	0.851	0.622	0.579	0.277	0.63	3.779	4.383	4.659	4.521	4.431	NA	4.431	NA	NA	0	NA	NA	NA	NA
35	Cr-35-34	f	K	9.722	NA	NA	NA	NA	0.933	0.204	38.64	0.06	1.201	0.319	38.835	0.12	1.046	0.209	47.477	0.08	3	0.087	0.909	1.164	1.181	1.035	0.741	0.284	0.886	5.315	5.035	5.297	5.166	2.465	2.532	2.499	NA	NA	0	NA	NA	NA	NA
35	Cr-35-36	f	K	9.509	NA	NA	NA	NA	0.965	0.259	33.52	0.069	1.014	0.305	31.767	0.081	0.962	0.231	40.11	0.072	3	0.074	0.972	1.162	1.017	1.045	0.774	0.409	0.897	5.38	3.152	5.276	4.214	2.408	2.681	2.544	NA	NA	15	3	0.595	0.45	0.063
35	Cr-35-37	f	K	10.347	NA	NA	NA	NA	1.035	0.242	27.317	0.057	1.066	0.28	29.671	0.074	1.032	0.275	36.87	0.085	3	0.072	1.025	1.144	1.146	1.062	0.824	0.475	0.946	5.677	4.428	NA	4.428	2.103	2.737	2.42	NA	NA	0	NA	NA	NA	NA
35	Cr-35-40	f	K	8.597	NA	NA	NA	NA	0.932	0.21	18.128	0.031	0.932	0.234	23.463	0.043	0.909	0.209	33.017	0.052	3	0.042	0.494	0.513	0.429	0.488	0.365	NA	0.458	2.288	4.454	NA	4.454	NA	NA	NA	NA	NA	0	NA	NA	NA	NA
35	Cr-35-44	f	K	10.707	NA	NA	NA	NA	1.193	0.234	26.905	0.063	1.077	0.259	25.586	0.06	1.05	0.258	43.444	0.093	3	0.072	1.29	1.462	1.44	1.294	0.986	0.484	1.159	6.956	5.465	6.006	5.735	2.724	2.542	2.633	NA	NA	23	2	0.632	0.495	0.081
35	Cr-35-45	f	K	9.446	NA	NA	NA	NA	0.934	0.214	34.202	0.056	0.988	0.199	40.931	0.064	1.011	0.189	48.861	0.072	3	0.064	0.777	0.987	0.106	0.929	0.703	0.343	0.641	3.846	4.904	5.119	5.011	NA	NA	NA	NA	NA	6	2	1.03	0.74	0.296
37	Cr-37-7	f	K	9.447	NA	NA	NA	NA	1.199	0.33	37.622	0.121	1.135	0.373	36.631	0.126	1.033	0.344	43.081	0.121	3	0.123	0.652	1.047	0.691	0.693	0.351	0.217	0.608	3.65	4.646	4.728	4.687	2.257	2.175	2.216	NA	NA	0	NA	NA	NA	NA
37	Cr-37-11	f	K	10.602	NA	NA	NA	NA	1.199	0.364	29.306	0.107	1.164	0.413	35.633	0.14	1.211	0.348	36.769	0.126	3	0.124	0.738	0.969	0.421	0.913	0.689	0.37	0.683	4.1	5.19	NA	5.19	2.376	NA	2.376	NA	NA	10	2	0.673	0.497	0.087
37	Cr-37-15	f	K	9.108	NA	NA	NA	NA	1.118	0.287	30.227	0.081	1.08	0.394	29.688	0.106	0.969	0.296	39.391	0.091	3	0.092	0.735	0.86	0.839	0.752	0.564	0.284	0.672	4.035	4.841	3.311	4.076	2.288	2.297	2.293	NA	NA	7	2	0.681	0.502	0.09
37	Cr-37-16	f	K	6.238	NA	NA	NA	NA	0.721	0.206	25.839	0.032	0.703	0.229	38.425	0.05	0.751	0.188	38.759	0.044	3	0.042	0.287	0.342	0.348	0.306	0.204	0.078	0.261	1.564	2.761	NA	2.761	1.561	1.575	1.568	NA	NA	0	NA	NA	NA	NA
37	Cr-37-18	f	K	8.995	NA	NA	NA	NA	1.117	0.278	24.978	0.065	1.062	0.306	27.092	0.074	1.113	0.253	34.493	0.08	3	0.073	0.663	0.691	0.673	0.625	0.433	0.222	0.551	3.306	4.117	NA	4.117	1.908	NA	1.908	NA	NA	0	NA	NA	NA	NA
37	Cr-37-20	f	K	9.801	NA	NA	NA	NA	1.156	0.311	34.61	0.102	1.109	0.36	42.988	0.136	1.079	0.281	45.608	0.108	3	0.116	0.778	0.901	0.858	0.823	0.59	0.322	0.712	4.273	4.909	4.868	4.889	2.339	1.952	2.146	NA	NA	12	3	0.52	0.393	0.042
37	Cr-37-23	f	K	10.138	NA	NA	NA	NA	1.05	0.307	25.965	0.071	1.164	0.385	26.599	0.1	1.071	0.312	41.738	0.111	3	0.094	0.849	1.097	1.083	0.992	0.836	NA	0.972	4.858	3.127	NA	3.127	2.592	NA	2.592	NA	NA	19	3	0.587	0.43	0.057
37	Cr-37-25	f	K	8.473	NA	NA	NA	NA	1.14	0.318	21.632	0.067	1.1	0.246	31.229	0.07	1.182	0.301	39.946	0.114	3	0.084	0.526	0.55	0.523	0.523	0.349	0.2	0.445	2.67	4.17	4.417	4.293	2.051	2.138	2.095	NA	NA	0	NA	NA	NA	NA
37	Cr-37-26	f	K	11.678	NA	NA	NA	NA	1.454	0.41	27.704	0.138	1.32	0.457	36.72	0.18	1.283	0.407	41.506	0.173	3	0.164	1.137	1.067	1.399	1.438	1.399	0.537	1.163	6.976	6.442	5.951	6.197	2.728	2.842	2.785	NA	NA	13	3	0.715	0.537	0.108
37	Cr-37-29	f	K	10.632	NA	NA	NA	NA	1.385	0.265	26.525	0.082	1.292	0.287	35.918	0.109	1.294	0.303	40.079	0.126	3	0.106	0.93	0.942	0.926	0.876	0.635	0.312	0.77	4.62	5.155	5.077	5.116	4.428	2.269	3.349	NA	NA	10	3	0.736	0.515	0.102
37	Cr-37-30	f	K	9.54	NA	NA	NA	NA	1.141	0.357	28.338	0.097	1.124	0.426	29.4	0.117	1.021	0.353	48.367	0.135	3	0.116	0.9	1.063	1.09	1.064	0.969	0.671	0.959	5.756	5.419	5.049	5.234	2.618	2.534	2.576	NA	NA	12	2	0.598	0.455	0.065
37	Cr-37-31	f	K	11.899	NA	NA	NA	NA	1.344	0.404	30.29	0.137	1.129	0.388	33.88	0.122	1.349	0.367	35.504	0.144	3	0.134	0.968	1.181	1.149	1.027	0.839	0.45	0.936	5.615	5.343	5.524	5.434	2.546	2.667	2.606	NA	NA	23	3	0.71	0.561	0.117
37	Cr-37-34	f	K	9.639	NA	NA	NA	NA	1.114	0.365	28.4	0.097	1.093	0.38	35.374	0.12	1.069	0.352	38.523	0.117	3	0.111	0.962	1.066	1.039	0.937	0.586	0.304	0.816	4.893	5.315	5.502	5.408	2.399	2.58	2.49	NA	NA	0	NA	NA	NA	NA
37	Cr-37-36	f	K	9.841	NA	NA	NA	NA	1.23	0.364	23.737	0.09	1.304	0.396	19.827	0.088	1.204	0.314	26.878	0.085	3	0.088	0.759	0.867	0.877	0.765	0.607	0.29	0.694	4.163	4.935	5.089	5.012	2.09	2.222	2.156	NA	NA	7	4	0.73	0.536	0.11
37	Cr-37-42	f	K	11.903	NA	NA	NA	NA	1.381	0.368	39.339	0.161	1.387	0.433	36.234	0.178	1.485	0.415	37.073	0.186	3	0.175	1.049	1.252	1.306	1.218	0.94	0.492	1.043	6.257	5.709	5.978	5.843	2.557	2.775	2.666	NA	NA	22	4	0.661	0.527	0.096
37	Cr-37-44	f	K	10.87	NA	NA	NA	NA	1.197	0.368	29.85	0.11	1.275	0.401	29.68	0.127	1.252	0.381	44.018	0.165	3	0.134	0.823	1.097	1.089	0.95	0.76	0.382	0.85	5.101	4.453	4.571	4.512	2.51	2.504	2.507	NA	NA	12	2	0.614	0.499	0.08
37	Cr-37-45	f	K	10.534	NA	NA	NA	NA	1.226	0.349	30.957	0.11	1.257	0.384	34.836	0.138	1.146	0.351	34.498	0.114	3	0.121	0.936	1.069	1.095	1.059	0.814	0.448	0.904	5.422	5.573	5.695	5.634	2.591	2.69	2.641	NA	NA	18	3	0.63	0.466	0.072
37	Cr-37-47	f	K	12.941	NA	NA	NA	NA	1.584	0.425	34.413	0.19	1.565	0.477	31.332	0.194	1.515	0.375	40.882	0.186	3	0.19	1.036	1.19	1.284	1.203	0.899	0.481	1.016	6.093	4.133	4.419	4.276	2.019	2.427	2.223	NA	NA	0	NA	NA	NA	NA
38	Cr-38-5	f	K	10.114	NA	NA	NA	NA	1.056	0.342	26.188	0.08	1.074	0.339	34.93	0.104	1.069	0.297	47.146	0.116	3	0.1	1.066	1.209	1.112	1.072	0.854	0.373	0.948	5.687	5.342	5.315	5.328	2.45	2.456	2.453	NA	NA	0	NA	NA	NA	NA
38	Cr-38-6	f	K	6.293	NA	NA	NA	NA	0.823	0.166	27.113	0.031	0.878	0.209	29.491	0.045	0.817	0.164	44.359	0.047	3	0.041	1.075	1.031	1.215	1.219	0.792	0.135	0.911	5.466	3.072	2.782	2.927	NA	NA	NA	NA	NA	0	NA	NA	NA	NA
38	Cr-38-7	f	K	9.882	NA	NA	NA	NA	1.093	0.229	35.589	0.073	1.312	0.378	30.645	0.126	1.205	0.343	48.084	0.153	3	0.118	0.791	0.94	0.89	0.825	0.595	0.312	0.725	4.352	5.524	NA	5.524	2.254	NA	2.254	NA	NA	0	NA	NA	NA	NA
38	Cr-38-8	f	K	12.199	NA	NA	NA	NA	1.276	0.386	31.139	0.127	1.596	0.415	35.605	0.193	1.614	0.373	42.487	0.204	3	0.175	1.054	1.185	1.308	1.129	0.858	0.429	0.994	5.963	6.062	6.495	6.278	2.981	2.87	2.925	NA	NA	0	NA	NA	NA	NA
38	Cr-38-12	f	K	9.669	NA	NA	NA	NA	1.133	0.252	32.266	0.076	1.053	0.25	29.378	0.064	0.967	0.296	34.998	0.082	3	0.074	0.881	0.831	0.869	0.801	0.57	0.293	0.707	4.244	4.961	4.869	4.915	2.009	2.065	2.037	NA	NA	0	NA	NA	NA	NA
38	Cr-38-13	f	K	8.956	NA	NA	NA	NA	1.119	0.349	28.869	0.094	1.047	0.351	25.968	0.08	1.039	0.323	34.043	0.094	3	0.09	0.916	1.038	1.041	0.92	0.66	0.32	0.816	4.896	5.89	5.195	5.542	2.356	2.477	2.416	NA	NA	0	NA	NA	NA	NA
38	Cr-38-14	f	K	13.22	NA	NA	NA	NA	1.603	0.402	23.577	0.129	1.495	0.402	34.45	0.17	1.437	0.368	42.884	0.18	3	0.16	1.294	1.455	1.412	1.326	1.036	0.521	1.174	7.045	7.048	NA	7.048	3.111	2.629	2.87	NA	NA	0	NA	NA	NA	NA
38	Cr-38-16	f	K	10.971	NA	NA	NA	NA	1.229	0.378	28.244	0.11	1.251	0.425	32.976	0.145	1.111	0.373	45.043	0.146	3	0.134	1.166	1.345	1.139	1.213	0.968	0.498	1.055	6.329	6.122	5.677	5.899	3.21	3.059	3.134	NA	NA	0	NA	NA	NA	NA
38	Cr-38-17	f	K	12.71	NA	NA	NA	NA	1.393	0.352	30.832	0.126	1.356	0.426	30.549	0.147	1.353	0.309	44.035	0.145	3	0.139	1.232	1.364	1.413	1.205	0.918	0.575	1.118	6.706	3.134	3.014	3.074	2.07	2.09	2.08	NA	NA	0	NA	NA	NA	NA
38	Cr-38-18	f	K	12.345	NA	NA	NA	NA	1.442	0.424	22.548	0.117	1.504	0.502	29.784	0.188	1.389	0.441	33.104	0.167	3	0.157	1.404	1.66	1.602	1.488	NA	0.489	1.328	6.642	6.313	6.33	6.322	3.152	3.138	3.145	NA	NA	0	NA	NA	NA	NA
38	Cr-38-22	f	K	11.343	NA	NA	NA	NA	1.294	0.336	22.814	0.084	1.415	0.378	35.136	0.154	1.377	0.394	43.762	0.187	3	0.142	1.013	1.145	1.043	1.094	0.843	0.398	0.923	5.535	5.569	5.464	5.517	2.496	2.687	2.592	NA	NA	0	NA	NA	NA	NA
38	Cr-38-24	f	K	9.433	NA	NA	NA	NA	1.044	0.303	35.13	0.091	0.989	0.358	41.571	0.117	0.921	0.332	52.815	0.122	3	0.11	0.964	1.108	1.124	1.005	0.702	0.366	0.878	5.268	4.895	5.312	5.103	2.573	2.352	2.463	NA	NA	0	NA	NA	NA	NA
38	Cr-38-26	f	K	10.024	NA	NA	NA	NA	1.152	0.319	21.736	0.068	1.245	0.331	28.879	0.1	1.273	0.28	40.658	0.116	3	0.095	0.82	0.908	0.877	0.827	0.594	0.264	0.715	4.29	4.609	NA	4.609	2.223	2.273	2.248	NA	NA	0	NA	NA	NA	NA
38	Cr-38-28	f	K	12.957	NA	NA	NA	NA	1.296	1.423	33.727	0.512	1.554	0.429	40.524	0.216	1.299	0.383	49.186	0.188	3	0.305	1.011	1.209	1.231	1.139	0.898	0.136	0.937	5.624	6.118	NA	6.118	2.986	3.002	2.994	NA	NA	0	NA	NA	NA	NA
38	Cr-38-30	f	K	10.33	NA	NA	NA	NA	1.254	0.359	29.587	0.111	1.206	0.378	37.385	0.139	1.201	0.341	39.863	0.131	3	0.127	0.88	1.025	0.988	0.933	0.651	0.311	0.798	4.787	5.348	5.315	5.332	2.614	2.579	2.596	NA	NA	0	NA	NA	NA	NA
38	Cr-38-32	f	K	12.838	NA	NA	NA	NA	1.565	0.466	27.731	0.17	1.383	0.499	32.75	0.187	1.369	0.364	51.816	0.196	3	0.184	1.156	1.325	1.325	1.251	1.054	0.583	1.116	6.694	4.92	5	4.96	2.509	2.675	2.592	NA	NA	6	2	0.603	0.482	0.074
40	Cr-40-3	f	K	8.661	NA	NA	NA	NA	1.019	0.247	22.689	0.049	0.905	0.288	27.087	0.059	0.898	0.261	44.005	0.081	3	0.063	0.702	0.748	0.712	0.699	0.52	0.266	0.608	3.646	4.091	3.958	4.024	1.908	1.923	1.915	NA	NA	0	NA	NA	NA	NA
40	Cr-40-6	f	K	11.227	NA	NA	NA	NA	1.147	0.403	37.881	0.142	1.228	0.462	44.009	0.197	1.206	0.433	50.142	0.2	3	0.18	1.161	1.38	1.377	1.265	1.01	0.539	1.122	6.732	5.734	4.463	5.098	2.702	2.643	2.672	NA	NA	7	2	0.598	0.472	0.07
40	Cr-40-8	f	K	11.188	NA	NA	NA	NA	1.386	0.431	30.991	0.154	1.292	0.473	32.858	0.166	1.186	0.466	39.309	0.175	3	0.165	1.142	1.35	1.189	1.311	0.918	0.35	1.043	6.259	5.674	NA	5.674	2.835	2.732	2.783	NA	NA	17	3	0.652	0.48	0.079
40	Cr-40-10	f	K	12.2	NA	NA	NA	NA	1.418	0.36	25.967	0.112	1.433	0.496	28.692	0.171	1.227	0.382	51.374	0.183	3	0.155	0.924	1.335	1.384	1.191	0.973	0.415	1.037	6.222	5.667	5.83	5.749	2.935	2.907	2.921	NA	NA	0	NA	NA	NA	NA
40	Cr-40-11	f	K	9.038	NA	NA	NA	NA	1.146	0.314	23.994	0.073	1.069	0.379	27.681	0.094	0.981	0.346	34.763	0.097	3	0.088	0.853	0.914	0.927	0.818	0.664	0.204	0.73	4.379	4.33	4.032	4.181	2.232	2.119	2.175	NA	NA	0	NA	NA	NA	NA
40	Cr-40-13	f	K	7.359	NA	NA	NA	NA	0.75	0.176	37.518	0.04	0.664	0.249	38.432	0.051	0.612	0.208	43.527	0.044	3	0.045	0.552	0.58	0.496	0.459	0.347	0.181	0.436	2.613	NA	NA	NA	1.605	1.585	1.595	NA	NA	0	NA	NA	NA	NA
40	Cr-40-14	f	K	8.508	NA	NA	NA	NA	1.117	0.329	27.859	0.086	1.061	0.333	28.561	0.084	0.949	0.286	39.348	0.086	3	0.085	0.614	0.713	0.686	0.606	0.408	0.217	0.541	3.244	4.597	4.327	4.462	2.135	2.119	2.127	NA	NA	0	NA	NA	NA	NA
40	Cr-40-17	f	K	10.611	NA	NA	NA	NA	1.185	0.312	26.13	0.081	1.079	0.381	36.516	0.122	1.056	0.355	50.713	0.145	3	0.116	0.931	1.047	1.019	0.915	0.713	0.302	0.821	4.928	5.284	5.227	5.256	2.621	NA	2.621	NA	NA	0	NA	NA	NA	NA
40	Cr-40-25	f	K	12.5	NA	NA	NA	NA	1.499	0.493	30.542	0.188	1.447	0.496	36.278	0.212	1.209	0.384	52.317	0.184	3	0.195	1.222	1.453	1.46	1.369	1.028	0.554	1.181	7.085	NA	NA	NA	NA	NA	NA	NA	NA	0	NA	NA	NA	NA
40	Cr-40-27	f	K	10.057	NA	NA	NA	NA	1.021	0.259	60.516	0.115	0.952	0.367	38.62	0.109	0.026	0.378	42.431	0.003	3	0.076	1.114	1.251	1.285	1.152	0.854	0.426	1.013	6.081	5.763	5.576	5.669	2.546	2.557	2.551	NA	NA	0	NA	NA	NA	NA
40	Cr-40-30	f	K	9.408	NA	NA	NA	NA	1.064	0.318	38.005	0.104	1.068	0.379	41.743	0.135	0.985	0.338	65.647	0.152	3	0.13	0.876	0.906	0.928	0.862	0.646	0.33	0.758	4.547	4.709	4.582	4.646	2.235	2.372	2.303	NA	NA	0	NA	NA	NA	NA
40	Cr-40-32	f	K	8.466	NA	NA	NA	NA	0.971	0.237	36.76	0.069	1.024	0.257	42.129	0.088	1.014	0.292	53.021	0.118	3	0.092	0.93	0.959	1.014	0.985	0.901	0.408	0.866	5.197	4.819	4.783	4.801	2.32	2.454	2.387	NA	NA	0	NA	NA	NA	NA
40	Cr-40-33	f	K	10.159	NA	NA	NA	NA	1.11	0.306	41.749	0.113	1.08	0.369	42.499	0.135	0.98	0.361	54.878	0.144	3	0.131	0.826	0.923	0.825	0.874	0.662	0.315	0.737	4.425	4.345	4.122	4.233	1.953	1.984	1.968	NA	NA	0	NA	NA	NA	NA
40	Cr-40-35	f	K	8.111	NA	NA	NA	NA	1.201	0.292	23.892	0.071	1.088	0.359	30.54	0.099	0.847	0.314	46.761	0.097	3	0.089	0.565	0.645	0.653	0.596	0.424	0.202	0.514	3.083	4.343	4.313	4.328	2.114	2.094	2.104	NA	NA	0	NA	NA	NA	NA
41	Cr-41-4	f	K	7.33	NA	NA	NA	NA	0.772	0.188	21.372	0.026	0.844	0.246	25.309	0.044	0.75	0.141	39.561	0.034	3	0.035	0.521	0.591	0.641	0.583	0.523	0.097	0.493	2.956	3.376	3.966	3.671	NA	NA	NA	NA	NA	0	NA	NA	NA	NA
41	Cr-41-7	f	K	7.559	NA	NA	NA	NA	0.842	0.158	18.895	0.021	0.773	0.203	23.079	0.031	0.74	0.148	36.112	0.032	3	0.028	0.505	0.513	0.537	0.511	0.404	0.207	0.446	2.676	3.87	3.897	3.883	1.801	1.882	1.842	NA	NA	0	NA	NA	NA	NA
41	Cr-41-8	f	K	8.678	NA	NA	NA	NA	1.196	0.263	24.994	0.066	0.998	0.261	27.85	0.061	1.002	0.207	38.291	0.064	3	0.064	0.709	0.765	0.828	0.748	0.59	0.259	0.65	3.9	4.123	4.226	4.175	2.132	2.137	2.134	NA	NA	0	NA	NA	NA	NA
41	Cr-41-11	f	K	6.996	NA	NA	NA	NA	0.806	0.192	20.554	0.027	0.754	0.258	25.846	0.042	0.736	0.129	40.478	0.031	3	0.033	0.45	0.475	0.453	0.441	0.314	0.144	0.379	2.277	3.2	3.135	3.167	1.517	1.89	1.703	NA	NA	0	NA	NA	NA	NA
41	Cr-41-12	f	K	8.845	NA	NA	NA	NA	1.026	0.162	23.115	0.033	0.891	0.255	26.151	0.05	0.894	0.205	37.387	0.056	3	0.046	0.728	0.861	0.922	0.883	0.691	0.354	0.74	4.439	4.862	4.66	4.761	2.306	2.233	2.27	NA	NA	0	NA	NA	NA	NA
41	Cr-41-13	f	K	10.917	NA	NA	NA	NA	1.098	0.3	33.118	0.09	1.209	0.38	35.581	0.134	1.139	0.342	53.925	0.157	3	0.127	1.262	1.278	1.313	1.009	0.997	0.6	1.076	6.458	5.72	5.771	5.745	2.647	2.613	2.63	NA	NA	21	2	0.663	0.43	0.064
41	Cr-41-14	f	K	6.792	NA	NA	NA	NA	0.921	0.123	30.551	0.029	0.799	0.177	30.914	0.036	0.79	0.121	45.544	0.034	3	0.033	0.467	0.469	0.48	0.478	0.35	0.138	0.397	2.382	3.509	2.521	3.015	1.6	1.616	1.608	NA	NA	0	NA	NA	NA	NA
41	Cr-41-15	f	K	10.026	NA	NA	NA	NA	1.058	0.302	24.959	0.067	1.158	0.374	26.653	0.097	0.967	0.217	49.546	0.08	3	0.081	0.853	1.115	1.126	1.036	0.814	0.353	0.883	5.296	5.273	5.079	5.176	2.309	2.423	2.366	NA	NA	0	NA	NA	NA	NA
41	Cr-41-16	f	K	7.594	NA	NA	NA	NA	0.896	0.151	27.713	0.032	0.883	0.175	33.163	0.042	0.971	0.155	47.801	0.056	3	0.043	0.524	0.546	0.548	0.512	0.401	0.162	0.449	2.694	3.259	3.265	3.262	1.563	1.504	1.533	NA	NA	0	NA	NA	NA	NA
41	Cr-41-17	f	K	6.719	NA	NA	NA	NA	0.738	0.104	22.117	0.014	0.723	0.162	24.159	0.024	0.675	0.115	33.938	0.022	3	0.02	0.569	0.587	0.603	0.586	0.528	0.237	0.518	3.11	NA	NA	NA	NA	NA	NA	NA	NA	0	NA	NA	NA	NA
41	Cr-41-18	f	K	7.122	NA	NA	NA	NA	0.856	0.196	20.742	0.03	0.786	0.188	28.174	0.035	0.682	0.141	50.936	0.037	3	0.034	0.558	0.568	0.616	0.572	0.387	0.196	0.483	2.897	3.91	3.911	3.911	1.69	1.84	1.765	NA	NA	0	NA	NA	NA	NA
41	Cr-41-19	f	K	5.014	NA	NA	NA	NA	0.562	0.092	16.044	0.007	0.513	0.086	21.286	0.008	0.508	0.086	13.412	0.005	3	0.007	0.249	0.221	0.251	0.239	0.179	0.087	0.204	1.225	2.606	2.599	2.602	1.286	1.282	1.284	NA	NA	0	NA	NA	NA	NA
41	Cr-41-20	f	K	7.042	NA	NA	NA	NA	0.92	0.181	20.481	0.029	0.802	0.171	21.195	0.025	0.831	0.171	32.961	0.039	3	0.031	0.457	0.529	0.527	0.469	0.363	NA	0.469	2.346	3.45	3.41	3.43	1.7	1.699	1.699	NA	NA	0	NA	NA	NA	NA
41	Cr-41-22	f	K	7.266	NA	NA	NA	NA	1.036	0.22	22.081	0.043	0.914	0.194	24.378	0.037	0.742	0.18	36.706	0.04	3	0.04	0.579	0.58	0.591	0.557	0.529	0.23	0.511	3.065	4.332	4.347	4.34	2.205	2.132	2.169	NA	NA	0	NA	NA	NA	NA
41	Cr-41-23	f	K	6.293	NA	NA	NA	NA	0.835	0.157	25.612	0.028	0.631	0.122	26.33	0.017	0.623	0.115	34.544	0.02	3	0.022	0.405	0.471	0.485	0.401	0.399	0.137	0.383	2.298	3.188	3.162	3.175	1.402	1.366	1.384	NA	NA	0	NA	NA	NA	NA
41	Cr-41-25	f	K	9.301	NA	NA	NA	NA	1.033	0.226	26.269	0.052	0.983	0.274	30.203	0.068	0.885	0.189	37.297	0.051	3	0.057	0.823	0.966	1.009	0.901	0.688	0.41	0.799	4.795	4.785	4.652	4.719	2.376	2.276	2.326	NA	NA	12	3	0.657	0.497	0.085
41	Cr-41-28	f	K	6.854	NA	NA	NA	NA	0.772	0.14	21.978	0.02	0.729	0.185	25.071	0.029	0.712	0.17	28.706	0.029	3	0.026	0.375	0.388	0.414	0.369	0.321	0.076	0.324	1.942	4.824	4.659	4.741	2.984	2.789	2.887	NA	NA	0	NA	NA	NA	NA
41	Cr-41-37	f	K	8.698	NA	NA	NA	NA	1.167	0.253	27.322	0.068	1.006	0.306	27.642	0.072	0.934	0.244	38.325	0.071	3	0.07	0.772	0.886	0.872	0.822	0.597	0.256	0.701	4.206	4.497	4.542	4.519	2.264	2.248	2.256	NA	NA	0	NA	NA	NA	NA
41	Cr-41-42	f	K	6.594	NA	NA	NA	NA	0.775	0.164	19.589	0.021	0.745	0.195	25.521	0.031	0.698	0.187	34.026	0.036	3	0.03	0.375	0.384	0.401	0.41	0.392	0.271	0.372	2.231	6.024	5.989	6.007	3.291	3.241	3.266	NA	NA	0	NA	NA	NA	NA
41	Cr-41-44	f	K	7.955	NA	NA	NA	NA	0.906	0.171	27.614	0.036	0.893	0.215	22.544	0.037	0.876	0.224	33.198	0.054	3	0.042	0.629	0.76	0.771	0.71	0.512	0.255	0.606	3.637	3.787	3.811	3.799	1.843	1.869	1.856	NA	NA	0	NA	NA	NA	NA
42	Cr-42-20	f	L	9.473	NA	NA	NA	NA	1.057	0.331	32.645	0.094	1.121	0.369	24.624	0.086	0.946	0.31	42.43	0.099	3	0.093	0.661	0.794	0.795	0.621	0.515	0.295	0.613	3.68	4.774	4.659	4.716	2.346	2.344	2.345	NA	NA	24	2	0.62	0.507	0.083
42	Cr-42-23	f	L	9.541	NA	NA	NA	NA	1.028	0.3	30.578	0.078	1.074	0.349	28.454	0.089	1.023	0.28	47.427	0.105	3	0.091	0.616	0.666	0.751	0.679	0.505	0.293	0.585	3.509	4.9	5.412	5.156	2.096	2.299	2.197	NA	NA	10	2	0.67	0.474	0.079
42	Cr-42-26	f	L	9.246	NA	NA	NA	NA	1.232	0.321	29.168	0.096	1.057	0.267	40.24	0.091	0.861	0.256	31.725	0.058	3	0.082	0.59	0.627	0.753	0.743	0.576	0.329	0.603	3.617	4.864	5.327	5.095	2.301	2.589	2.445	NA	NA	13	2	0.613	0.486	0.076
42	Cr-42-27	f	L	8.781	NA	NA	NA	NA	1.156	0.326	25.183	0.08	1.201	0.351	29.442	0.104	1.051	0.296	44.827	0.11	3	0.098	0.441	0.467	0.495	0.457	0.348	0.168	0.396	2.376	5.432	5.443	5.438	2.055	2.044	2.049	NA	NA	0	NA	NA	NA	NA
42	Cr-42-32	f	L	9.624	NA	NA	NA	NA	1.144	0.29	23.608	0.067	1.991	0.332	29.608	0.163	1.091	0.256	44.119	0.097	3	0.109	0.566	0.58	0.659	0.634	0.46	0.254	0.525	3.152	5.212	5.196	5.204	2.245	2.196	2.22	NA	NA	17	2	0.617	0.503	0.082
42	Cr-42-35	f	L	9.898	NA	NA	NA	NA	1.19	0.291	24.225	0.071	1.15	0.302	29.967	0.087	1.112	0.258	43.261	0.098	3	0.085	0.64	0.738	0.755	0.69	0.555		0.675	3.377	5.419	5.454	5.436	2.163	2.17	2.167	NA	NA	15	2	0.522	0.389	0.041
42	Cr-42-42	f	L	10.566	NA	NA	NA	NA	1.325	0.404	39.458	0.17	1.167	0.444	41.496	0.172	1.019	0.339	51.908	0.136	3	0.159	0.754	0.853	0.883	0.802	0.627	0.294	0.702	4.214	6.124	NA	6.124	2.346	2.455	2.401	NA	NA	21	2	0.627	0.442	0.064
42	Cr-42-43	f	L	8.391	NA	NA	NA	NA	0.96	0.337	31.074	0.083	1.005	0.372	33.08	0.102	0.912	0.269	52.504	0.097	3	0.094	0.585	0.612	0.624	0.546	0.383	0.188	0.49	2.938	4.664	4.536	4.6	2.309	2.246	2.277	NA	NA	12	2	0.546	0.424	0.051
42	Cr-42-44	f	L	11.375	NA	NA	NA	NA	0.975	0.295	32.565	0.077	1.217	0.079	38.865	0.03	1.199	0.381	33.465	0.126	3	0.078	0.751	0.917	0.985	0.902	0.709	0.378	0.774	4.642	6.244	6.053	6.148	2.54	2.681	2.61	NA	NA	19	2	0.557	0.408	0.049
42	Cr-42-49	f	L	8.842	NA	NA	NA	NA	0.989	0.253	19.929	0.043	0.687	0.319	28.456	0.052	0.786	0.26	40.045	0.066	3	0.053	0.618	0.689	0.734	0.684	0.53	0.304	0.593	3.56	4.345	4.126	4.236	2.238	2.451	2.345	NA	NA	14	2	0.632	0.489	0.079
42	Cr-42-50	f	L	7.434	NA	NA	NA	NA	0.616	0.039	63.391	0.011	0.568	0.039	65.559	0.01	0.617	0.066	64.168	0.018	3	0.013	0.416	0.466	0.422	0.409	0.276	0.139	0.355	2.127	3.616	3.457	3.536	1.521	1.513	1.517	NA	NA	0	NA	NA	NA	NA
42	Cr-42-51	f	L	9.64	NA	NA	NA	NA	1.066	0.298	37.585	0.097	1.094	0.304	42.653	0.113	1.08	0.266	45.2	0.102	3	0.104	0.525	0.611	0.666	0.614	0.425	0.232	0.512	3.073	5.015	4.911	4.963	2.385	2.136	2.26	NA	NA	11	6	1.094	0.577	0.191
42	Cr-42-52	f	L	10.642	NA	NA	NA	NA	1.404	0.372	27.381	0.12	1.192	0.375	31.036	0.115	1.245	0.301	45.731	0.134	3	0.123	0.797	0.953	0.972	0.877	0.651	0.356	0.768	4.606	6.271	6.183	6.227	2.706	2.672	2.689	NA	NA	16	5	0.787	0.621	0.159
42	Cr-42-53	f	L	9.371	NA	NA	NA	NA	1.313	0.306	36.053	0.118	1.104	0.35	40.373	0.125	1.143	0.287	52.5	0.13	3	0.125	0.665	0.774	0.781	0.735	0.564	0.28	0.633	3.798	5.184	5.517	5.35	2.2	1.949	2.074	NA	NA	10	4	0.617	0.479	0.074
42	Cr-42-54	f	L	10.528	NA	NA	NA	NA	1.46	0.367	38.85	0.168	1.351	0.36	38.572	0.152	1.241	0.314	60.131	0.169	3	0.163	0.671	0.763	0.735	0.712	0.566	0.278	0.621	3.726	5.919	6.019	5.969	2.279	2.25	2.265	NA	NA	20	4	0.704	0.527	0.102
42	Cr-42-55	f	L	10.225	NA	NA	NA	NA	1.178	0.366	34.665	0.123	1.134	0.367	41.215	0.137	0.997	0.321	50.105	0.123	3	0.128	0.723	1.076	1.015	0.898	0.715	0.404	0.805	4.832	5.768	5.978	5.873	2.425	2.787	2.606	NA	NA	24	3	0.537	0.41	0.047
42	Cr-42-56	f	L	9.116	NA	NA	NA	NA	1.008	0.297	33.506	0.083	0.956	0.336	30.5	0.081	0.9	0.235	43.412	0.073	3	0.079	0.501	0.66	0.68	0.65	0.506	0.286	0.547	3.283	5.924	5.685	5.805	2.239	2.361	2.3	NA	NA	7	3	0.567	0.407	0.049
42	Cr-42-57	f	L	9.794	NA	NA	NA	NA	1.139	0.209	24.859	0.05	0.941	0.335	31.824	0.083	0.966	0.272	43.504	0.091	3	0.075	0.666	0.693	0.826	0.742	0.577	0.307	0.635	3.81	5.956	5.949	5.952	2.387	2.425	2.406	NA	NA	4	2	0.552	0.445	0.057
42	Cr-42-58	f	L	9.371	NA	NA	NA	NA	0.959	0.079	52.894	0.03	0.818	0.093	62.943	0.034	0.818	0.083	52.864	0.027	3	0.03	0.642	0.697	0.765	0.722	0.491	0.295	0.602	3.612	5.174	4.777	4.975	2.345	2.403	2.374	NA	NA	15	3	0.56	0.426	0.053
42	Cr-42-59	f	L	8.356	NA	NA	NA	NA	0.95	0.269	26.673	0.057	0.944	0.272	25.841	0.056	0.738	0.25	47.345	0.068	3	0.06	0.655	0.477	0.6	0.568	0.415	0.222	0.49	2.937	4.307	5.055	4.681	2.159	2.166	2.162	NA	NA	2	1	0.75	0.524	0.108
